# Supplementary material for: Identification of potential genetic risk factors for bipolar disorder by whole-exome sequencing
Source: Transl Psychiatry. 2018 Dec 5;8:268. doi: 10.1038/s41398-018-0291-7 (PMC6281607; doi:10.1038/s41398-018-0291-7)
Supplement: Supplementary file 3 — Supplementary table 1 [file 41398_2018_291_MOESM3_ESM.xlsx]

## Sheet: MYO1E
Sample	Status	Chr	Position	ID	Ref	Alt	Type	Gene	BaseChange	AAChange	Transcript	OtherTranscript	MAF	MAFControls	MAFCases	ExAC_ALL_AF	ExAC_NFE_AF	ExAC_SAS_AF	ExAC_AMR_AF	ExAC_AFR_AF	ExAC_EAS_AF	ExAC_OTH_AF	ExAC_FIN_AF	ExAC_maxPOP	SIFT	Polyphen2_HDIV	Mutation_taster	pLI score	gTEX_Mean_all	gTEX_mean_Brain	gTEX_mean_other	gTEX_Diff_Exp_brain/other
24640	0	15	59430501	chr15_59430501_G_T	G	T	Mis2	MYO1E	c.3146C>A	p.Pro1049His	NM_004998.3		0.001748	0.0009515	0.01087	0.0024	0.0019	0.0080	0.0021	9.612e-05	0	0.0066	0	0.0080	D	B	D	0.0479779	6.97	2.41	8.45	0.285
PMD-BEL-0929-001	1	15	59430501	chr15_59430501_G_T	G	T	Mis2	MYO1E	c.3146C>A	p.Pro1049His	NM_004998.3		0.001748	0.0009515	0.01087	0.0024	0.0019	0.0080	0.0021	9.612e-05	0	0.0066	0	0.0080	D	B	D	0.0479779	6.97	2.41	8.45	0.285
21005	0	15	59430501	chr15_59430501_G_T	G	T	Mis2	MYO1E	c.3146C>A	p.Pro1049His	NM_004998.3		0.001748	0.0009515	0.01087	0.0024	0.0019	0.0080	0.0021	9.612e-05	0	0.0066	0	0.0080	D	B	D	0.0479779	6.97	2.41	8.45	0.285
PMD-VIG-0821-001	1	15	59430501	chr15_59430501_G_T	G	T	Mis2	MYO1E	c.3146C>A	p.Pro1049His	NM_004998.3		0.001748	0.0009515	0.01087	0.0024	0.0019	0.0080	0.0021	9.612e-05	0	0.0066	0	0.0080	D	B	D	0.0479779	6.97	2.41	8.45	0.285
21545	0	15	59453379	chr15_59453379_C_T	C	T	Mis3	MYO1E	c.2678G>A	p.Gly893Asp	NM_004998.3		0.0004371	0.0004757	0	0.0004	0.0006	0.0003	0.0004	0.0002	0	0	0	0.0006	D	D	D	0.0479779	6.97	2.41	8.45	0.285
21213	0	15	59455458	chr15_59455458_T_C	T	C	Mis3	MYO1E	c.2525A>G	p.Asp842Gly	NM_004998.3		0.0004371	0.0004757	0	NA	NA	NA	NA	NA	NA	NA	NA	NA	D	D	D	0.0479779	6.97	2.41	8.45	0.285
B00FWWL	0	15	59466086	chr15_59466086_C_A	C	A	Mis3	MYO1E	c.2193G>T	p.Glu731Asp	NM_004998.3		0.0004374	0.0004762	0	1.648e-05	2.997e-05	0	0	0	0	0	0	2.997e-05	D	D	D	0.0479779	6.97	2.41	8.45	0.285
ROU-TRA-481-001	0	15	59480359	chr15_59480359_G_C	G	C	Mis3	MYO1E	c.1862C>G	p.Ala621Gly	NM_004998.3		0.0004371	0.0004757	0	NA	NA	NA	NA	NA	NA	NA	NA	NA	D	D	D	0.0479779	6.97	2.41	8.45	0.285
ROU-VER-625-002	0	15	59480399	chr15_59480399_C_T	C	T	Mis2	MYO1E	c.1822G>A	p.Glu608Lys	NM_004998.3		0.0004371	0.0004757	0	NA	NA	NA	NA	NA	NA	NA	NA	NA	T	D	D	0.0479779	6.97	2.41	8.45	0.285
20084	0	15	59497600	chr15_59497600_G_T	G	T	Mis2	MYO1E	c.1615C>A	p.Leu539Met	NM_004998.3		0.0008741	0.0004757	0.005435	0.0010	0.0016	0	0.0011	9.625e-05	0	0	0.0003	0.0016	T	P	D	0.0479779	6.97	2.41	8.45	0.285
PMD-LEG-0789-001	1	15	59497600	chr15_59497600_G_T	G	T	Mis2	MYO1E	c.1615C>A	p.Leu539Met	NM_004998.3		0.0008741	0.0004757	0.005435	0.0010	0.0016	0	0.0011	9.625e-05	0	0	0.0003	0.0016	T	P	D	0.0479779	6.97	2.41	8.45	0.285
20785	0	15	59497621	chr15_59497621_C_T	C	T	Mis3	MYO1E	c.1594G>A	p.Glu532Lys	NM_004998.3		0.0004371	0.0004757	0	NA	NA	NA	NA	NA	NA	NA	NA	NA	D	D	D	0.0479779	6.97	2.41	8.45	0.285
21035	0	15	59497622	chr15_59497622_G_C	G	C	Mis3	MYO1E	c.1593C>G	p.Ile531Met	NM_004998.3		0.007867	0.005709	0.03261	0.0069	0.0092	0.0019	0.0013	0.0019	0	0.0044	0.0239	0.0239	D	D	D	0.0479779	6.97	2.41	8.45	0.285
ROU-BID-444-001	0	15	59497622	chr15_59497622_G_C	G	C	Mis3	MYO1E	c.1593C>G	p.Ile531Met	NM_004998.3		0.007867	0.005709	0.03261	0.0069	0.0092	0.0019	0.0013	0.0019	0	0.0044	0.0239	0.0239	D	D	D	0.0479779	6.97	2.41	8.45	0.285
B00GG7M	0	15	59497622	chr15_59497622_G_C	G	C	Mis3	MYO1E	c.1593C>G	p.Ile531Met	NM_004998.3		0.007867	0.005709	0.03261	0.0069	0.0092	0.0019	0.0013	0.0019	0	0.0044	0.0239	0.0239	D	D	D	0.0479779	6.97	2.41	8.45	0.285
21552	0	15	59497622	chr15_59497622_G_C	G	C	Mis3	MYO1E	c.1593C>G	p.Ile531Met	NM_004998.3		0.007867	0.005709	0.03261	0.0069	0.0092	0.0019	0.0013	0.0019	0	0.0044	0.0239	0.0239	D	D	D	0.0479779	6.97	2.41	8.45	0.285
PMD-LAI-0945-001	1	15	59497622	chr15_59497622_G_C	G	C	Mis3	MYO1E	c.1593C>G	p.Ile531Met	NM_004998.3		0.007867	0.005709	0.03261	0.0069	0.0092	0.0019	0.0013	0.0019	0	0.0044	0.0239	0.0239	D	D	D	0.0479779	6.97	2.41	8.45	0.285
B00G74C	0	15	59497622	chr15_59497622_G_C	G	C	Mis3	MYO1E	c.1593C>G	p.Ile531Met	NM_004998.3		0.007867	0.005709	0.03261	0.0069	0.0092	0.0019	0.0013	0.0019	0	0.0044	0.0239	0.0239	D	D	D	0.0479779	6.97	2.41	8.45	0.285
21632	0	15	59497622	chr15_59497622_G_C	G	C	Mis3	MYO1E	c.1593C>G	p.Ile531Met	NM_004998.3		0.007867	0.005709	0.03261	0.0069	0.0092	0.0019	0.0013	0.0019	0	0.0044	0.0239	0.0239	D	D	D	0.0479779	6.97	2.41	8.45	0.285
B00GG8K	0	15	59497622	chr15_59497622_G_C	G	C	Mis3	MYO1E	c.1593C>G	p.Ile531Met	NM_004998.3		0.007867	0.005709	0.03261	0.0069	0.0092	0.0019	0.0013	0.0019	0	0.0044	0.0239	0.0239	D	D	D	0.0479779	6.97	2.41	8.45	0.285
B00GQF5	0	15	59497622	chr15_59497622_G_C	G	C	Mis3	MYO1E	c.1593C>G	p.Ile531Met	NM_004998.3		0.007867	0.005709	0.03261	0.0069	0.0092	0.0019	0.0013	0.0019	0	0.0044	0.0239	0.0239	D	D	D	0.0479779	6.97	2.41	8.45	0.285
PMD-HER-0834-001	1	15	59497622	chr15_59497622_G_C	G	C	Mis3	MYO1E	c.1593C>G	p.Ile531Met	NM_004998.3		0.007867	0.005709	0.03261	0.0069	0.0092	0.0019	0.0013	0.0019	0	0.0044	0.0239	0.0239	D	D	D	0.0479779	6.97	2.41	8.45	0.285
B00G74L	0	15	59497622	chr15_59497622_G_C	G	C	Mis3	MYO1E	c.1593C>G	p.Ile531Met	NM_004998.3		0.007867	0.005709	0.03261	0.0069	0.0092	0.0019	0.0013	0.0019	0	0.0044	0.0239	0.0239	D	D	D	0.0479779	6.97	2.41	8.45	0.285
21154	0	15	59497622	chr15_59497622_G_C	G	C	Mis3	MYO1E	c.1593C>G	p.Ile531Met	NM_004998.3		0.007867	0.005709	0.03261	0.0069	0.0092	0.0019	0.0013	0.0019	0	0.0044	0.0239	0.0239	D	D	D	0.0479779	6.97	2.41	8.45	0.285
B00G748	0	15	59497622	chr15_59497622_G_C	G	C	Mis3	MYO1E	c.1593C>G	p.Ile531Met	NM_004998.3		0.007867	0.005709	0.03261	0.0069	0.0092	0.0019	0.0013	0.0019	0	0.0044	0.0239	0.0239	D	D	D	0.0479779	6.97	2.41	8.45	0.285
PMD-LEF-0851-001	1	15	59497622	chr15_59497622_G_C	G	C	Mis3	MYO1E	c.1593C>G	p.Ile531Met	NM_004998.3		0.007867	0.005709	0.03261	0.0069	0.0092	0.0019	0.0013	0.0019	0	0.0044	0.0239	0.0239	D	D	D	0.0479779	6.97	2.41	8.45	0.285
20261	0	15	59497622	chr15_59497622_G_C	G	C	Mis3	MYO1E	c.1593C>G	p.Ile531Met	NM_004998.3		0.007867	0.005709	0.03261	0.0069	0.0092	0.0019	0.0013	0.0019	0	0.0044	0.0239	0.0239	D	D	D	0.0479779	6.97	2.41	8.45	0.285
PMD-BAU-0943-001	1	15	59497622	chr15_59497622_G_C	G	C	Mis3	MYO1E	c.1593C>G	p.Ile531Met	NM_004998.3		0.007867	0.005709	0.03261	0.0069	0.0092	0.0019	0.0013	0.0019	0	0.0044	0.0239	0.0239	D	D	D	0.0479779	6.97	2.41	8.45	0.285
PMD-FRE-0850-001	1	15	59497622	chr15_59497622_G_C	G	C	Mis3	MYO1E	c.1593C>G	p.Ile531Met	NM_004998.3		0.007867	0.005709	0.03261	0.0069	0.0092	0.0019	0.0013	0.0019	0	0.0044	0.0239	0.0239	D	D	D	0.0479779	6.97	2.41	8.45	0.285
ROU-TIE-1117-006	1	15	59497622	chr15_59497622_G_C	G	C	Mis3	MYO1E	c.1593C>G	p.Ile531Met	NM_004998.3		0.007867	0.005709	0.03261	0.0069	0.0092	0.0019	0.0013	0.0019	0	0.0044	0.0239	0.0239	D	D	D	0.0479779	6.97	2.41	8.45	0.285
PMD-DUC-0858-001	1	15	59510221	chr15_59510221_G_A	G	A	Mis3	MYO1E	c.976C>T	p.Arg326Trp	NM_004998.3		0.0008741	0	0.005435	0.0003	0.0003	0.0012	0	0.0003	0.0001	0	0	0.0012	D	D	D	0.0479779	6.97	2.41	8.45	0.285
24640	0	15	59519746	chr15_59519746_T_C	T	C	Mis2	MYO1E	c.554A>G	p.Asp185Gly	NM_004998.3		0.002622	0.001903	0.01087	0.0025	0.0021	0.0091	0.0004	9.61e-05	0	0.0055	0.0002	0.0091	T	P	D	0.0479779	6.97	2.41	8.45	0.285
PMD-BEL-0929-001	1	15	59519746	chr15_59519746_T_C	T	C	Mis2	MYO1E	c.554A>G	p.Asp185Gly	NM_004998.3		0.002622	0.001903	0.01087	0.0025	0.0021	0.0091	0.0004	9.61e-05	0	0.0055	0.0002	0.0091	T	P	D	0.0479779	6.97	2.41	8.45	0.285
21005	0	15	59519746	chr15_59519746_T_C	T	C	Mis2	MYO1E	c.554A>G	p.Asp185Gly	NM_004998.3		0.002622	0.001903	0.01087	0.0025	0.0021	0.0091	0.0004	9.61e-05	0	0.0055	0.0002	0.0091	T	P	D	0.0479779	6.97	2.41	8.45	0.285
B00G756	0	15	59519746	chr15_59519746_T_C	T	C	Mis2	MYO1E	c.554A>G	p.Asp185Gly	NM_004998.3		0.002622	0.001903	0.01087	0.0025	0.0021	0.0091	0.0004	9.61e-05	0	0.0055	0.0002	0.0091	T	P	D	0.0479779	6.97	2.41	8.45	0.285
22712	0	15	59519746	chr15_59519746_T_C	T	C	Mis2	MYO1E	c.554A>G	p.Asp185Gly	NM_004998.3		0.002622	0.001903	0.01087	0.0025	0.0021	0.0091	0.0004	9.61e-05	0	0.0055	0.0002	0.0091	T	P	D	0.0479779	6.97	2.41	8.45	0.285
PMD-VIG-0821-001	1	15	59519746	chr15_59519746_T_C	T	C	Mis2	MYO1E	c.554A>G	p.Asp185Gly	NM_004998.3		0.002622	0.001903	0.01087	0.0025	0.0021	0.0091	0.0004	9.61e-05	0	0.0055	0.0002	0.0091	T	P	D	0.0479779	6.97	2.41	8.45	0.285
20431	0	15	59523987	chr15_59523987_C_T	C	T	Mis3	MYO1E	c.424G>A	p.Val142Met	NM_004998.3		0.0004371	0.0004757	0	8.239e-06	1.499e-05	0	0	0	0	0	0	1.499e-05	D	D	D	0.0479779	6.97	2.41	8.45	0.285
21086	0	15	59548493	chr15_59548493_C_T	C	T	Mis3	MYO1E	c.322G>A	p.Val108Ile	NM_004998.3		0.0004371	0.0004757	0	8.241e-06	0	6.058e-05	0	0	0	0	0	6.058e-05	D	D	D	0.0479779	6.97	2.41	8.45	0.285
B00FWXI	0	15	59553624	chr15_59553624_C_T	C	T	Mis3	MYO1E	c.232G>A	p.Gly78Arg	NM_004998.3		0.000439	0.000478	0	8.247e-06	1.5e-05	0	0	0	0	0	0	1.5e-05	D	D	D	0.0479779	6.97	2.41	8.45	0.285
ROU-BOB-517-001	0	15	59564546	chr15_59564546_C_T	C	T	Mis2	MYO1E	c.106G>A	p.Val36Met	NM_004998.3		0.0004371	0.0004757	0	2.471e-05	4.495e-05	0	0	0	0	0	0	4.495e-05	T	D	D	0.0479779	6.97	2.41	8.45	0.285

## Sheet: LGR5
Sample	Status	Chr	Position	ID	Ref	Alt	Type	Gene	BaseChange	AAChange	Transcript	OtherTranscript	MAF	MAFControls	MAFCases	ExAC_ALL_AF	ExAC_NFE_AF	ExAC_SAS_AF	ExAC_AMR_AF	ExAC_AFR_AF	ExAC_EAS_AF	ExAC_OTH_AF	ExAC_FIN_AF	ExAC_maxPOP	SIFT	Polyphen2_HDIV	Mutation_taster	pLI score	gTEX_Mean_all	gTEX_mean_Brain	gTEX_mean_other	gTEX_Diff_Exp_brain/other
B00G7K1	0	12	71898384	chr12_71898384_T_TC	T	TC	PTV	LGR5	c.213-3dupC		NM_003667.3	PTV:NR_110596.1:n.524-3dupC:	0.0004371	0.0004757	0	0.0004	0.0002	0.0020	8.64e-05	9.617e-05	0	0	0	0.0020				1.14e-05	0.79	1.18	0.66	1.787
PMis2-DEV-0940-001	1	12	71898416	chr12_71898416_A_G	A	G	Mis2	LGR5	c.235A>G	p.Ser79Gly	NM_003667.3	Mis2:NM_001277226.1:c.235A>G:p.Ser79Gly,Mis2:NM_001277227.1:c.235A>G:p.Ser79Gly	0.0004371	0	0.005435	8.236e-06	1.498e-05	0	0	0	0	0	0	1.498e-05	D,D,D,D	P,P	N	1.14e-05	0.79	1.18	0.66	1.787
20938	0	12	71898446	chr12_71898446_C_A	C	A	Mis3	LGR5	c.265C>A	p.Leu89Ile	NM_003667.3	Mis3:NM_001277226.1:c.265C>A:p.Leu89Ile,Mis3:NM_001277227.1:c.265C>A:p.Leu89Ile	0.0008741	0.0009515	0	6.59e-05	8.99e-05	0	8.651e-05	9.61e-05	0	0	0	9.61e-05	D,D,D,D	D,P	D	1.14e-05	0.79	1.18	0.66	1.787
B00FWWI	0	12	71898446	chr12_71898446_C_A	C	A	Mis3	LGR5	c.265C>A	p.Leu89Ile	NM_003667.3	Mis3:NM_001277226.1:c.265C>A:p.Leu89Ile,Mis3:NM_001277227.1:c.265C>A:p.Leu89Ile	0.0008741	0.0009515	0	6.59e-05	8.99e-05	0	8.651e-05	9.61e-05	0	0	0	9.61e-05	D,D,D,D	D,P	D	1.14e-05	0.79	1.18	0.66	1.787
21770	0	12	71918244	chr12_71918244_A_G	A	G	Mis2	LGR5	c.343A>G	p.Ser115Gly	NM_003667.3	Mis2:NM_001277226.1:c.343A>G:p.Ser115Gly,Mis2:NM_001277227.1:c.343A>G:p.Ser115Gly	0.0004371	0.0004757	0	NA	NA	NA	NA	NA	NA	NA	NA	NA	D,D,D,D	B,B	D	1.14e-05	0.79	1.18	0.66	1.787
20487	0	12	71950407	chr12_71950407_A_G	A	G	Mis2	LGR5	c.653A>G	p.His218Arg	NM_003667.3	Mis2:NM_001277226.1:c.653A>G:p.His218Arg,Mis2:NM_001277227.1:c.437A>G:p.His146Arg	0.002185	0.001427	0.01087	0.0027	0.0041	0.0024	0.0003	0.0004	0	0.0011	0.0015	0.0041	D,T,D,D	B,B	D	1.14e-05	0.79	1.18	0.66	1.787
ROU-AVE-1440-001	0	12	71950407	chr12_71950407_A_G	A	G	Mis2	LGR5	c.653A>G	p.His218Arg	NM_003667.3	Mis2:NM_001277226.1:c.653A>G:p.His218Arg,Mis2:NM_001277227.1:c.437A>G:p.His146Arg	0.002185	0.001427	0.01087	0.0027	0.0041	0.0024	0.0003	0.0004	0	0.0011	0.0015	0.0041	D,T,D,D	B,B	D	1.14e-05	0.79	1.18	0.66	1.787
PMis2-DUC-0858-001	1	12	71950407	chr12_71950407_A_G	A	G	Mis2	LGR5	c.653A>G	p.His218Arg	NM_003667.3	Mis2:NM_001277226.1:c.653A>G:p.His218Arg,Mis2:NM_001277227.1:c.437A>G:p.His146Arg	0.002185	0.001427	0.01087	0.0027	0.0041	0.0024	0.0003	0.0004	0	0.0011	0.0015	0.0041	D,T,D,D	B,B	D	1.14e-05	0.79	1.18	0.66	1.787
PMis2-LET-0796-001	1	12	71950407	chr12_71950407_A_G	A	G	Mis2	LGR5	c.653A>G	p.His218Arg	NM_003667.3	Mis2:NM_001277226.1:c.653A>G:p.His218Arg,Mis2:NM_001277227.1:c.437A>G:p.His146Arg	0.002185	0.001427	0.01087	0.0027	0.0041	0.0024	0.0003	0.0004	0	0.0011	0.0015	0.0041	D,T,D,D	B,B	D	1.14e-05	0.79	1.18	0.66	1.787
B00GG7Q	0	12	71950407	chr12_71950407_A_G	A	G	Mis2	LGR5	c.653A>G	p.His218Arg	NM_003667.3	Mis2:NM_001277226.1:c.653A>G:p.His218Arg,Mis2:NM_001277227.1:c.437A>G:p.His146Arg	0.002185	0.001427	0.01087	0.0027	0.0041	0.0024	0.0003	0.0004	0	0.0011	0.0015	0.0041	D,T,D,D	B,B	D	1.14e-05	0.79	1.18	0.66	1.787
B00GG65	0	12	71965299	chr12_71965299_T_G	T	G	Mis3	LGR5	c.1076T>G	p.Leu359Arg	NM_003667.3	Mis3:NM_001277226.1:c.1004T>G:p.Leu335Arg,Mis3:NM_001277227.1:c.860T>G:p.Leu287Arg	0.0004398	0.0004789	0	NA	NA	NA	NA	NA	NA	NA	NA	NA	D,D,D,D	D,D	D	1.14e-05	0.79	1.18	0.66	1.787
21461	0	12	71971766	chr12_71971766_C_G	C	G	Mis3	LGR5	c.1270C>G	p.Leu424Val	NM_003667.3	Mis3:NM_001277226.1:c.1198C>G:p.Leu400Val,Mis3:NM_001277227.1:c.1054C>G:p.Leu352Val	0.003506	0.001431	0.02717	0.0074	0.0071	0.0202	0.0016	0.0011	0.0005	0.0143	0.0065	0.0202	D,D,D,D	D,D	D	1.14e-05	0.79	1.18	0.66	1.787
PMis2-DEL-0857-001	1	12	71971766	chr12_71971766_C_G	C	G	Mis3	LGR5	c.1270C>G	p.Leu424Val	NM_003667.3	Mis3:NM_001277226.1:c.1198C>G:p.Leu400Val,Mis3:NM_001277227.1:c.1054C>G:p.Leu352Val	0.003506	0.001431	0.02717	0.0074	0.0071	0.0202	0.0016	0.0011	0.0005	0.0143	0.0065	0.0202	D,D,D,D	D,D	D	1.14e-05	0.79	1.18	0.66	1.787
PMis2-LOG-0897-001	1	12	71971766	chr12_71971766_C_G	C	G	Mis3	LGR5	c.1270C>G	p.Leu424Val	NM_003667.3	Mis3:NM_001277226.1:c.1198C>G:p.Leu400Val,Mis3:NM_001277227.1:c.1054C>G:p.Leu352Val	0.003506	0.001431	0.02717	0.0074	0.0071	0.0202	0.0016	0.0011	0.0005	0.0143	0.0065	0.0202	D,D,D,D	D,D	D	1.14e-05	0.79	1.18	0.66	1.787
PMis2-PHO-0892-001	1	12	71971766	chr12_71971766_C_G	C	G	Mis3	LGR5	c.1270C>G	p.Leu424Val	NM_003667.3	Mis3:NM_001277226.1:c.1198C>G:p.Leu400Val,Mis3:NM_001277227.1:c.1054C>G:p.Leu352Val	0.003506	0.001431	0.02717	0.0074	0.0071	0.0202	0.0016	0.0011	0.0005	0.0143	0.0065	0.0202	D,D,D,D	D,D	D	1.14e-05	0.79	1.18	0.66	1.787
PMis2-VIL-0872-001	1	12	71971766	chr12_71971766_C_G	C	G	Mis3	LGR5	c.1270C>G	p.Leu424Val	NM_003667.3	Mis3:NM_001277226.1:c.1198C>G:p.Leu400Val,Mis3:NM_001277227.1:c.1054C>G:p.Leu352Val	0.003506	0.001431	0.02717	0.0074	0.0071	0.0202	0.0016	0.0011	0.0005	0.0143	0.0065	0.0202	D,D,D,D	D,D	D	1.14e-05	0.79	1.18	0.66	1.787
PMis2-LEN-0938-001	1	12	71971766	chr12_71971766_C_G	C	G	Mis3	LGR5	c.1270C>G	p.Leu424Val	NM_003667.3	Mis3:NM_001277226.1:c.1198C>G:p.Leu400Val,Mis3:NM_001277227.1:c.1054C>G:p.Leu352Val	0.003506	0.001431	0.02717	0.0074	0.0071	0.0202	0.0016	0.0011	0.0005	0.0143	0.0065	0.0202	D,D,D,D	D,D	D	1.14e-05	0.79	1.18	0.66	1.787
B00FWXL	0	12	71971766	chr12_71971766_C_G	C	G	Mis3	LGR5	c.1270C>G	p.Leu424Val	NM_003667.3	Mis3:NM_001277226.1:c.1198C>G:p.Leu400Val,Mis3:NM_001277227.1:c.1054C>G:p.Leu352Val	0.003506	0.001431	0.02717	0.0074	0.0071	0.0202	0.0016	0.0011	0.0005	0.0143	0.0065	0.0202	D,D,D,D	D,D	D	1.14e-05	0.79	1.18	0.66	1.787
21884	0	12	71971766	chr12_71971766_C_G	C	G	Mis3	LGR5	c.1270C>G	p.Leu424Val	NM_003667.3	Mis3:NM_001277226.1:c.1198C>G:p.Leu400Val,Mis3:NM_001277227.1:c.1054C>G:p.Leu352Val	0.003506	0.001431	0.02717	0.0074	0.0071	0.0202	0.0016	0.0011	0.0005	0.0143	0.0065	0.0202	D,D,D,D	D,D	D	1.14e-05	0.79	1.18	0.66	1.787
ROU-DEN-465-001	0	12	71972585	chr12_71972585_G_A	G	A	Mis2	LGR5	c.1282G>A	p.Asp428Asn	NM_003667.3	Mis2:NM_001277226.1:c.1210G>A:p.Asp404Asn,Mis2:NM_001277227.1:c.1066G>A:p.Asp356Asn	0.004808	0.004757	0.005435	0.0051	0.0059	0.0008	0.0008	0.0009	0	0.0056	0.0280	0.0280	T,T,T,T	D,D	D	1.14e-05	0.79	1.18	0.66	1.787
B00GG80	0	12	71972585	chr12_71972585_G_A	G	A	Mis2	LGR5	c.1282G>A	p.Asp428Asn	NM_003667.3	Mis2:NM_001277226.1:c.1210G>A:p.Asp404Asn,Mis2:NM_001277227.1:c.1066G>A:p.Asp356Asn	0.004808	0.004757	0.005435	0.0051	0.0059	0.0008	0.0008	0.0009	0	0.0056	0.0280	0.0280	T,T,T,T	D,D	D	1.14e-05	0.79	1.18	0.66	1.787
20905	0	12	71972585	chr12_71972585_G_A	G	A	Mis2	LGR5	c.1282G>A	p.Asp428Asn	NM_003667.3	Mis2:NM_001277226.1:c.1210G>A:p.Asp404Asn,Mis2:NM_001277227.1:c.1066G>A:p.Asp356Asn	0.004808	0.004757	0.005435	0.0051	0.0059	0.0008	0.0008	0.0009	0	0.0056	0.0280	0.0280	T,T,T,T	D,D	D	1.14e-05	0.79	1.18	0.66	1.787
B00FWXB	0	12	71972585	chr12_71972585_G_A	G	A	Mis2	LGR5	c.1282G>A	p.Asp428Asn	NM_003667.3	Mis2:NM_001277226.1:c.1210G>A:p.Asp404Asn,Mis2:NM_001277227.1:c.1066G>A:p.Asp356Asn	0.004808	0.004757	0.005435	0.0051	0.0059	0.0008	0.0008	0.0009	0	0.0056	0.0280	0.0280	T,T,T,T	D,D	D	1.14e-05	0.79	1.18	0.66	1.787
21160	0	12	71972585	chr12_71972585_G_A	G	A	Mis2	LGR5	c.1282G>A	p.Asp428Asn	NM_003667.3	Mis2:NM_001277226.1:c.1210G>A:p.Asp404Asn,Mis2:NM_001277227.1:c.1066G>A:p.Asp356Asn	0.004808	0.004757	0.005435	0.0051	0.0059	0.0008	0.0008	0.0009	0	0.0056	0.0280	0.0280	T,T,T,T	D,D	D	1.14e-05	0.79	1.18	0.66	1.787
B00G74N	0	12	71972585	chr12_71972585_G_A	G	A	Mis2	LGR5	c.1282G>A	p.Asp428Asn	NM_003667.3	Mis2:NM_001277226.1:c.1210G>A:p.Asp404Asn,Mis2:NM_001277227.1:c.1066G>A:p.Asp356Asn	0.004808	0.004757	0.005435	0.0051	0.0059	0.0008	0.0008	0.0009	0	0.0056	0.0280	0.0280	T,T,T,T	D,D	D	1.14e-05	0.79	1.18	0.66	1.787
B00FWXE	0	12	71972585	chr12_71972585_G_A	G	A	Mis2	LGR5	c.1282G>A	p.Asp428Asn	NM_003667.3	Mis2:NM_001277226.1:c.1210G>A:p.Asp404Asn,Mis2:NM_001277227.1:c.1066G>A:p.Asp356Asn	0.004808	0.004757	0.005435	0.0051	0.0059	0.0008	0.0008	0.0009	0	0.0056	0.0280	0.0280	T,T,T,T	D,D	D	1.14e-05	0.79	1.18	0.66	1.787
20421	0	12	71972585	chr12_71972585_G_A	G	A	Mis2	LGR5	c.1282G>A	p.Asp428Asn	NM_003667.3	Mis2:NM_001277226.1:c.1210G>A:p.Asp404Asn,Mis2:NM_001277227.1:c.1066G>A:p.Asp356Asn	0.004808	0.004757	0.005435	0.0051	0.0059	0.0008	0.0008	0.0009	0	0.0056	0.0280	0.0280	T,T,T,T	D,D	D	1.14e-05	0.79	1.18	0.66	1.787
20392	0	12	71972585	chr12_71972585_G_A	G	A	Mis2	LGR5	c.1282G>A	p.Asp428Asn	NM_003667.3	Mis2:NM_001277226.1:c.1210G>A:p.Asp404Asn,Mis2:NM_001277227.1:c.1066G>A:p.Asp356Asn	0.004808	0.004757	0.005435	0.0051	0.0059	0.0008	0.0008	0.0009	0	0.0056	0.0280	0.0280	T,T,T,T	D,D	D	1.14e-05	0.79	1.18	0.66	1.787
20197	0	12	71972585	chr12_71972585_G_A	G	A	Mis2	LGR5	c.1282G>A	p.Asp428Asn	NM_003667.3	Mis2:NM_001277226.1:c.1210G>A:p.Asp404Asn,Mis2:NM_001277227.1:c.1066G>A:p.Asp356Asn	0.004808	0.004757	0.005435	0.0051	0.0059	0.0008	0.0008	0.0009	0	0.0056	0.0280	0.0280	T,T,T,T	D,D	D	1.14e-05	0.79	1.18	0.66	1.787
PMis2-LEG-0789-001	1	12	71972585	chr12_71972585_G_A	G	A	Mis2	LGR5	c.1282G>A	p.Asp428Asn	NM_003667.3	Mis2:NM_001277226.1:c.1210G>A:p.Asp404Asn,Mis2:NM_001277227.1:c.1066G>A:p.Asp356Asn	0.004808	0.004757	0.005435	0.0051	0.0059	0.0008	0.0008	0.0009	0	0.0056	0.0280	0.0280	T,T,T,T	D,D	D	1.14e-05	0.79	1.18	0.66	1.787
ROU-PER-543-001	0	12	71972607	chr12_71972607_C_T	C	T	Mis3	LGR5	c.1304C>T	p.Ser435Leu	NM_003667.3	Mis3:NM_001277226.1:c.1232C>T:p.Ser411Leu,Mis3:NM_001277227.1:c.1088C>T:p.Ser363Leu	0.0004371	0.0004757	0	0.0007	1.501e-05	0	0.0003	0.0070	0	0.0011	0	0.0070	D,D,D,D	P,P	D	1.14e-05	0.79	1.18	0.66	1.787
B00GWAQ	0	12	71972674	chr12_71972674_G_C	G	C	Mis3	LGR5	c.1371G>C	p.Gln457His	NM_003667.3	Mis3:NM_001277226.1:c.1299G>C:p.Gln433His,Mis3:NM_001277227.1:c.1155G>C:p.Gln385His	0.0008749	0.0004762	0.005435	0.0007	0.0010	0.0002	0.0007	9.623e-05	0	0.0011	0	0.0011	D,D,D,D	D,P	D	1.14e-05	0.79	1.18	0.66	1.787
PMis2-DAN-0906-001	1	12	71972674	chr12_71972674_G_C	G	C	Mis3	LGR5	c.1371G>C	p.Gln457His	NM_003667.3	Mis3:NM_001277226.1:c.1299G>C:p.Gln433His,Mis3:NM_001277227.1:c.1155G>C:p.Gln385His	0.0008749	0.0004762	0.005435	0.0007	0.0010	0.0002	0.0007	9.623e-05	0	0.0011	0	0.0011	D,D,D,D	D,P	D	1.14e-05	0.79	1.18	0.66	1.787
23410	0	12	71978131	chr12_71978131_C_G	C	G	Mis3	LGR5	c.2341C>G	p.Pro781Ala	NM_003667.3	Mis3:NM_001277226.1:c.2269C>G:p.Pro757Ala,Mis3:NM_001277227.1:c.2125C>G:p.Pro709Ala	0.003497	0.003806	0	0.0065	0.0074	6.056e-05	0.0004	0.0002	0	0.0099	0.0417	0.0417	D,D,D,T	D,D,.	D,D	1.14e-05	0.79	1.18	0.66	1.787
20804	0	12	71978131	chr12_71978131_C_G	C	G	Mis3	LGR5	c.2341C>G	p.Pro781Ala	NM_003667.3	Mis3:NM_001277226.1:c.2269C>G:p.Pro757Ala,Mis3:NM_001277227.1:c.2125C>G:p.Pro709Ala	0.003497	0.003806	0	0.0065	0.0074	6.056e-05	0.0004	0.0002	0	0.0099	0.0417	0.0417	D,D,D,T	D,D,.	D,D	1.14e-05	0.79	1.18	0.66	1.787
22036	0	12	71978131	chr12_71978131_C_G	C	G	Mis3	LGR5	c.2341C>G	p.Pro781Ala	NM_003667.3	Mis3:NM_001277226.1:c.2269C>G:p.Pro757Ala,Mis3:NM_001277227.1:c.2125C>G:p.Pro709Ala	0.003497	0.003806	0	0.0065	0.0074	6.056e-05	0.0004	0.0002	0	0.0099	0.0417	0.0417	D,D,D,T	D,D,.	D,D	1.14e-05	0.79	1.18	0.66	1.787
21406	0	12	71978131	chr12_71978131_C_G	C	G	Mis3	LGR5	c.2341C>G	p.Pro781Ala	NM_003667.3	Mis3:NM_001277226.1:c.2269C>G:p.Pro757Ala,Mis3:NM_001277227.1:c.2125C>G:p.Pro709Ala	0.003497	0.003806	0	0.0065	0.0074	6.056e-05	0.0004	0.0002	0	0.0099	0.0417	0.0417	D,D,D,T	D,D,.	D,D	1.14e-05	0.79	1.18	0.66	1.787
24066	0	12	71978131	chr12_71978131_C_G	C	G	Mis3	LGR5	c.2341C>G	p.Pro781Ala	NM_003667.3	Mis3:NM_001277226.1:c.2269C>G:p.Pro757Ala,Mis3:NM_001277227.1:c.2125C>G:p.Pro709Ala	0.003497	0.003806	0	0.0065	0.0074	6.056e-05	0.0004	0.0002	0	0.0099	0.0417	0.0417	D,D,D,T	D,D,.	D,D	1.14e-05	0.79	1.18	0.66	1.787
21701	0	12	71978131	chr12_71978131_C_G	C	G	Mis3	LGR5	c.2341C>G	p.Pro781Ala	NM_003667.3	Mis3:NM_001277226.1:c.2269C>G:p.Pro757Ala,Mis3:NM_001277227.1:c.2125C>G:p.Pro709Ala	0.003497	0.003806	0	0.0065	0.0074	6.056e-05	0.0004	0.0002	0	0.0099	0.0417	0.0417	D,D,D,T	D,D,.	D,D	1.14e-05	0.79	1.18	0.66	1.787
ROU-CLA-516-001	0	12	71978131	chr12_71978131_C_G	C	G	Mis3	LGR5	c.2341C>G	p.Pro781Ala	NM_003667.3	Mis3:NM_001277226.1:c.2269C>G:p.Pro757Ala,Mis3:NM_001277227.1:c.2125C>G:p.Pro709Ala	0.003497	0.003806	0	0.0065	0.0074	6.056e-05	0.0004	0.0002	0	0.0099	0.0417	0.0417	D,D,D,T	D,D,.	D,D	1.14e-05	0.79	1.18	0.66	1.787
20455	0	12	71978131	chr12_71978131_C_G	C	G	Mis3	LGR5	c.2341C>G	p.Pro781Ala	NM_003667.3	Mis3:NM_001277226.1:c.2269C>G:p.Pro757Ala,Mis3:NM_001277227.1:c.2125C>G:p.Pro709Ala	0.003497	0.003806	0	0.0065	0.0074	6.056e-05	0.0004	0.0002	0	0.0099	0.0417	0.0417	D,D,D,T	D,D,.	D,D	1.14e-05	0.79	1.18	0.66	1.787

## Sheet: ARHGAP9
Sample	Status	Chr	Position	ID	Ref	Alt	Type	Gene	BaseChange	AAChange	Transcript	OtherTranscript	MAF	MAFControls	MAFCases	ExAC_ALL_AF	ExAC_NFE_AF	ExAC_SAS_AF	ExAC_AMR_AF	ExAC_AFR_AF	ExAC_EAS_AF	ExAC_OTH_AF	ExAC_FIN_AF	ExAC_maxPOP	SIFT	Polyphen2_HDIV	Mutation_taster	pLI score	gTEX_Mean_all	gTEX_mean_Brain	gTEX_mean_other	gTEX_Diff_Exp_brain/other
B00GWAV	0	12	57866472	chr12_57866472_C_T	C	T	PTV	ARHGAP9	c.2025-1G>A		NM_032496.2	PTV:NM_001080157.1:c.1919-1G>A:	0.0004371	0.0004757	0	NA	NA	NA	NA	NA	NA	NA	NA	NA			D	2.89e-09	6.51	1.44	8.16	0.177
B00FWY5	0	12	57867410	chr12_57867410_C_A	C	A	Mis2	ARHGAP9	c.2000G>T	p.Arg667Leu	NM_032496.2	Mis2:NM_001080156.1:c.1448G>T:p.Arg483Leu	0.0004371	0.0004757	0	NA	NA	NA	NA	NA	NA	NA	NA	NA	.,D,D,D,D,D,D,D	.,P,P,B	N,N	2.89e-09	6.51	1.44	8.16	0.177
B00G74O	0	12	57867885	chr12_57867885_G_A	G	A	Mis3	ARHGAP9	c.1858C>T	p.Arg620Trp	NM_032496.2	Mis3:NM_001080156.1:c.1306C>T:p.Arg436Trp,Mis3:NM_001080157.1:c.1858C>T:p.Arg620Trp	0.004808	0.00333	0.02174	0.0034	0.0051	0.0002	0.0019	0.0008	0	0.0034	0.0051	0.0051	D,D,D,D,D,D,D	D,D,D,D,D	D	2.89e-09	6.51	1.44	8.16	0.177
B00G74G	0	12	57867885	chr12_57867885_G_A	G	A	Mis3	ARHGAP9	c.1858C>T	p.Arg620Trp	NM_032496.2	Mis3:NM_001080156.1:c.1306C>T:p.Arg436Trp,Mis3:NM_001080157.1:c.1858C>T:p.Arg620Trp	0.004808	0.00333	0.02174	0.0034	0.0051	0.0002	0.0019	0.0008	0	0.0034	0.0051	0.0051	D,D,D,D,D,D,D	D,D,D,D,D	D	2.89e-09	6.51	1.44	8.16	0.177
ROU-MAN-658-002	0	12	57867885	chr12_57867885_G_A	G	A	Mis3	ARHGAP9	c.1858C>T	p.Arg620Trp	NM_032496.2	Mis3:NM_001080156.1:c.1306C>T:p.Arg436Trp,Mis3:NM_001080157.1:c.1858C>T:p.Arg620Trp	0.004808	0.00333	0.02174	0.0034	0.0051	0.0002	0.0019	0.0008	0	0.0034	0.0051	0.0051	D,D,D,D,D,D,D	D,D,D,D,D	D	2.89e-09	6.51	1.44	8.16	0.177
21300	0	12	57867885	chr12_57867885_G_A	G	A	Mis3	ARHGAP9	c.1858C>T	p.Arg620Trp	NM_032496.2	Mis3:NM_001080156.1:c.1306C>T:p.Arg436Trp,Mis3:NM_001080157.1:c.1858C>T:p.Arg620Trp	0.004808	0.00333	0.02174	0.0034	0.0051	0.0002	0.0019	0.0008	0	0.0034	0.0051	0.0051	D,D,D,D,D,D,D	D,D,D,D,D	D	2.89e-09	6.51	1.44	8.16	0.177
PMis2-SUB-0918-001	1	12	57867885	chr12_57867885_G_A	G	A	Mis3	ARHGAP9	c.1858C>T	p.Arg620Trp	NM_032496.2	Mis3:NM_001080156.1:c.1306C>T:p.Arg436Trp,Mis3:NM_001080157.1:c.1858C>T:p.Arg620Trp	0.004808	0.00333	0.02174	0.0034	0.0051	0.0002	0.0019	0.0008	0	0.0034	0.0051	0.0051	D,D,D,D,D,D,D	D,D,D,D,D	D	2.89e-09	6.51	1.44	8.16	0.177
B00GQD6	0	12	57867885	chr12_57867885_G_A	G	A	Mis3	ARHGAP9	c.1858C>T	p.Arg620Trp	NM_032496.2	Mis3:NM_001080156.1:c.1306C>T:p.Arg436Trp,Mis3:NM_001080157.1:c.1858C>T:p.Arg620Trp	0.004808	0.00333	0.02174	0.0034	0.0051	0.0002	0.0019	0.0008	0	0.0034	0.0051	0.0051	D,D,D,D,D,D,D	D,D,D,D,D	D	2.89e-09	6.51	1.44	8.16	0.177
PMis2-SAN-0937-001	1	12	57867885	chr12_57867885_G_A	G	A	Mis3	ARHGAP9	c.1858C>T	p.Arg620Trp	NM_032496.2	Mis3:NM_001080156.1:c.1306C>T:p.Arg436Trp,Mis3:NM_001080157.1:c.1858C>T:p.Arg620Trp	0.004808	0.00333	0.02174	0.0034	0.0051	0.0002	0.0019	0.0008	0	0.0034	0.0051	0.0051	D,D,D,D,D,D,D	D,D,D,D,D	D	2.89e-09	6.51	1.44	8.16	0.177
B00GG8F	0	12	57867885	chr12_57867885_G_A	G	A	Mis3	ARHGAP9	c.1858C>T	p.Arg620Trp	NM_032496.2	Mis3:NM_001080156.1:c.1306C>T:p.Arg436Trp,Mis3:NM_001080157.1:c.1858C>T:p.Arg620Trp	0.004808	0.00333	0.02174	0.0034	0.0051	0.0002	0.0019	0.0008	0	0.0034	0.0051	0.0051	D,D,D,D,D,D,D	D,D,D,D,D	D	2.89e-09	6.51	1.44	8.16	0.177
PMis2-BAT-0957-001	1	12	57867885	chr12_57867885_G_A	G	A	Mis3	ARHGAP9	c.1858C>T	p.Arg620Trp	NM_032496.2	Mis3:NM_001080156.1:c.1306C>T:p.Arg436Trp,Mis3:NM_001080157.1:c.1858C>T:p.Arg620Trp	0.004808	0.00333	0.02174	0.0034	0.0051	0.0002	0.0019	0.0008	0	0.0034	0.0051	0.0051	D,D,D,D,D,D,D	D,D,D,D,D	D	2.89e-09	6.51	1.44	8.16	0.177
PMis2-REU-0797-001	1	12	57867885	chr12_57867885_G_A	G	A	Mis3	ARHGAP9	c.1858C>T	p.Arg620Trp	NM_032496.2	Mis3:NM_001080156.1:c.1306C>T:p.Arg436Trp,Mis3:NM_001080157.1:c.1858C>T:p.Arg620Trp	0.004808	0.00333	0.02174	0.0034	0.0051	0.0002	0.0019	0.0008	0	0.0034	0.0051	0.0051	D,D,D,D,D,D,D	D,D,D,D,D	D	2.89e-09	6.51	1.44	8.16	0.177
23054	0	12	57867885	chr12_57867885_G_A	G	A	Mis3	ARHGAP9	c.1858C>T	p.Arg620Trp	NM_032496.2	Mis3:NM_001080156.1:c.1306C>T:p.Arg436Trp,Mis3:NM_001080157.1:c.1858C>T:p.Arg620Trp	0.004808	0.00333	0.02174	0.0034	0.0051	0.0002	0.0019	0.0008	0	0.0034	0.0051	0.0051	D,D,D,D,D,D,D	D,D,D,D,D	D	2.89e-09	6.51	1.44	8.16	0.177
20521	0	12	57867926	chr12_57867926_TC_T	TC	T	PTV	ARHGAP9	c.1816delG	p.Asp606fs	NM_032496.2	PTV:NM_001080157.1:c.1816delG:p.Asp606fs	0.0004371	0.0004757	0	NA	NA	NA	NA	NA	NA	NA	NA	NA				2.89e-09	6.51	1.44	8.16	0.177
B00FWWD	0	12	57868454	chr12_57868454_C_T	C	T	Mis3	ARHGAP9	c.1684G>A	p.Gly562Arg	NM_032496.2	Mis3:NM_001080156.1:c.1132G>A:p.Gly378Arg,Mis3:NM_001080157.1:c.1684G>A:p.Gly562Arg	0.0004371	0.0004757	0	3.295e-05	4.495e-05	0	0	0	0	0	0.0002	0.0002	D,D,D,D,D,D,D,D	D,D,D,D,D	D	2.89e-09	6.51	1.44	8.16	0.177
ROU-LEG-513-001	0	12	57869934	chr12_57869934_G_A	G	A	Mis3	ARHGAP9	c.1132C>T	p.Arg378Trp	NM_032496.2	Mis3:NM_001080156.1:c.580C>T:p.Arg194Trp,Mis3:NM_001080157.1:c.1132C>T:p.Arg378Trp	0.0004371	0.0004757	0	NA	NA	NA	NA	NA	NA	NA	NA	NA	D,D,D,D,D,D,D,D	D,D,D,D,D	D	2.89e-09	6.51	1.44	8.16	0.177
21348	0	12	57870391	chr12_57870391_T_C	T	C	Mis3	ARHGAP9	c.1007A>G	p.Gln336Arg	NM_032496.2	Mis3:NM_001080156.1:c.455A>G:p.Gln152Arg,Mis3:NM_001080157.1:c.1007A>G:p.Gln336Arg	0.0004371	0.0004757	0	NA	NA	NA	NA	NA	NA	NA	NA	NA	D,D,D,D,D,D,D,D,D	P,B,B,B,B	D	2.89e-09	6.51	1.44	8.16	0.177
22004	0	12	57871015	chr12_57871015_C_T	C	T	Mis2	ARHGAP9	c.794G>A	p.Arg265Lys	NM_032496.2	Mis2:NM_001080156.1:c.242G>A:p.Arg81Lys,Mis2:NM_001080157.1:c.794G>A:p.Arg265Lys	0.0004371	0.0004757	0	6.134e-05	0.0001	0	0	0	0	0	0	0.0001	T,T,D,T,T,T,T,D,D,D	D,D,D,D,P,B	N	2.89e-09	6.51	1.44	8.16	0.177
PMis2-VOY-0935-001	1	12	57871049	chr12_57871049_G_A	G	A	Mis2	ARHGAP9	c.760C>T	p.Pro254Ser	NM_032496.2	Mis2:NM_001080156.1:c.208C>T:p.Pro70Ser,Mis2:NM_001080157.1:c.760C>T:p.Pro254Ser	0.0008741	0.0004757	0.005435	6.249e-05	9.332e-05	0	0	9.756e-05	0	0	0	9.756e-05	T,T,T,T,T,T,T,T,T,T	D,B,P,P,P,B	D	2.89e-09	6.51	1.44	8.16	0.177
B00G73X	0	12	57871049	chr12_57871049_G_A	G	A	Mis2	ARHGAP9	c.760C>T	p.Pro254Ser	NM_032496.2	Mis2:NM_001080156.1:c.208C>T:p.Pro70Ser,Mis2:NM_001080157.1:c.760C>T:p.Pro254Ser	0.0008741	0.0004757	0.005435	6.249e-05	9.332e-05	0	0	9.756e-05	0	0	0	9.756e-05	T,T,T,T,T,T,T,T,T,T	D,B,P,P,P,B	D	2.89e-09	6.51	1.44	8.16	0.177
B00G73O	0	12	57871247	chr12_57871247_C_T	C	T	Mis1	ARHGAP9	c.751G>A	p.Glu251Lys	NM_032496.2	Mis1:NM_001080156.1:c.199G>A:p.Glu67Lys,Mis1:NM_001080157.1:c.751G>A:p.Glu251Lys	0.0008741	0.0009515	0	0.0003	0.0003	0	0.0004	0.0006	0	0.0011	0	0.0011	T,T,T,T,T,T,T,T,T,T	P,B,B,B,B,B	N	2.89e-09	6.51	1.44	8.16	0.177
B00GWAK	0	12	57871247	chr12_57871247_C_T	C	T	Mis1	ARHGAP9	c.751G>A	p.Glu251Lys	NM_032496.2	Mis1:NM_001080156.1:c.199G>A:p.Glu67Lys,Mis1:NM_001080157.1:c.751G>A:p.Glu251Lys	0.0008741	0.0009515	0	0.0003	0.0003	0	0.0004	0.0006	0	0.0011	0	0.0011	T,T,T,T,T,T,T,T,T,T	P,B,B,B,B,B	N	2.89e-09	6.51	1.44	8.16	0.177
PMis2-HER-0840-001	1	12	57871258	chr12_57871258_C_T	C	T	Mis1	ARHGAP9	c.740G>A	p.Arg247His	NM_032496.2	Mis1:NM_001080156.1:c.188G>A:p.Arg63His,Mis1:NM_001080157.1:c.740G>A:p.Arg247His	0.0004371	0	0.005435	9.113e-05	0.0001	0.0001	8.639e-05	0	0	0	0	0.0001	T,T,T,T,T,T,T,T,T,T	B,B,B,B,B,B	D	2.89e-09	6.51	1.44	8.16	0.177
B00GG64	0	12	57871262	chr12_57871262_G_A	G	A	Mis3	ARHGAP9	c.736C>T	p.Arg246Cys	NM_032496.2	Mis3:NM_001080156.1:c.184C>T:p.Arg62Cys,Mis3:NM_001080157.1:c.736C>T:p.Arg246Cys	0.0004371	0.0004757	0	9.112e-05	0.0001	0	0.0002	0	0	0	0	0.0002	D,D,D,D,D,D,D,D,D,D	B,B,D,B,D,D	D	2.89e-09	6.51	1.44	8.16	0.177
B00G73Z	0	12	57871313	chr12_57871313_G_A	G	A	Mis3	ARHGAP9	c.685C>T	p.Arg229Cys	NM_032496.2	Mis3:NM_001080156.1:c.133C>T:p.Arg45Cys,Mis3:NM_001080157.1:c.685C>T:p.Arg229Cys	0.0004371	0.0004757	0	3.318e-05	6.037e-05	0	0	0	0	0	0	6.037e-05	D,D,D,D,D,D,D,D,D,D,D	D,D,D,D,D,D	D	2.89e-09	6.51	1.44	8.16	0.177
B00G72X	0	12	57871321	chr12_57871321_T_C	T	C	Mis1	ARHGAP9	c.677A>G	p.Asn226Ser	NM_032496.2	Mis1:NM_001080156.1:c.125A>G:p.Asn42Ser,Mis1:NM_001080157.1:c.677A>G:p.Asn226Ser	0.0008741	0.0009515	0	8.302e-06	1.511e-05	0	0	0	0	0	0	1.511e-05	T,T,T,T,T,T,T,T,T,T,T	B,B,B,B,B,B	D	2.89e-09	6.51	1.44	8.16	0.177
B00G749	0	12	57871321	chr12_57871321_T_C	T	C	Mis1	ARHGAP9	c.677A>G	p.Asn226Ser	NM_032496.2	Mis1:NM_001080156.1:c.125A>G:p.Asn42Ser,Mis1:NM_001080157.1:c.677A>G:p.Asn226Ser	0.0008741	0.0009515	0	8.302e-06	1.511e-05	0	0	0	0	0	0	1.511e-05	T,T,T,T,T,T,T,T,T,T,T	B,B,B,B,B,B	D	2.89e-09	6.51	1.44	8.16	0.177
20256	0	12	57871367	chr12_57871367_G_A	G	A	Mis3	ARHGAP9	c.631C>T	p.Pro211Ser	NM_032496.2	Mis3:NM_001080156.1:c.79C>T:p.Pro27Ser,Mis3:NM_001080157.1:c.631C>T:p.Pro211Ser	0.0004371	0.0004757	0	NA	NA	NA	NA	NA	NA	NA	NA	NA	T,T,T,T,T,T,T,D,T,T,T,D	P,B,P,B,B,B	D	2.89e-09	6.51	1.44	8.16	0.177
21640	0	12	57871388	chr12_57871388_G_A	G	A	Mis3	ARHGAP9	c.610C>T	p.Pro204Ser	NM_032496.2	Mis3:NM_001080156.1:c.58C>T:p.Pro20Ser,Mis3:NM_001080157.1:c.610C>T:p.Pro204Ser	0.005245	0.003806	0.02174	0.0027	0.0040	0.0016	0.0010	0.0005	0	0.0023	0.0012	0.0040	T,T,T,T,T,D,D,D,D,D,D,D	D,P,D,P,P,P	D	2.89e-09	6.51	1.44	8.16	0.177
PMis2-BOH-0803-001	1	12	57871388	chr12_57871388_G_A	G	A	Mis3	ARHGAP9	c.610C>T	p.Pro204Ser	NM_032496.2	Mis3:NM_001080156.1:c.58C>T:p.Pro20Ser,Mis3:NM_001080157.1:c.610C>T:p.Pro204Ser	0.005245	0.003806	0.02174	0.0027	0.0040	0.0016	0.0010	0.0005	0	0.0023	0.0012	0.0040	T,T,T,T,T,D,D,D,D,D,D,D	D,P,D,P,P,P	D	2.89e-09	6.51	1.44	8.16	0.177
21280	0	12	57871388	chr12_57871388_G_A	G	A	Mis3	ARHGAP9	c.610C>T	p.Pro204Ser	NM_032496.2	Mis3:NM_001080156.1:c.58C>T:p.Pro20Ser,Mis3:NM_001080157.1:c.610C>T:p.Pro204Ser	0.005245	0.003806	0.02174	0.0027	0.0040	0.0016	0.0010	0.0005	0	0.0023	0.0012	0.0040	T,T,T,T,T,D,D,D,D,D,D,D	D,P,D,P,P,P	D	2.89e-09	6.51	1.44	8.16	0.177
B00G725	0	12	57871388	chr12_57871388_G_A	G	A	Mis3	ARHGAP9	c.610C>T	p.Pro204Ser	NM_032496.2	Mis3:NM_001080156.1:c.58C>T:p.Pro20Ser,Mis3:NM_001080157.1:c.610C>T:p.Pro204Ser	0.005245	0.003806	0.02174	0.0027	0.0040	0.0016	0.0010	0.0005	0	0.0023	0.0012	0.0040	T,T,T,T,T,D,D,D,D,D,D,D	D,P,D,P,P,P	D	2.89e-09	6.51	1.44	8.16	0.177
20386	0	12	57871388	chr12_57871388_G_A	G	A	Mis3	ARHGAP9	c.610C>T	p.Pro204Ser	NM_032496.2	Mis3:NM_001080156.1:c.58C>T:p.Pro20Ser,Mis3:NM_001080157.1:c.610C>T:p.Pro204Ser	0.005245	0.003806	0.02174	0.0027	0.0040	0.0016	0.0010	0.0005	0	0.0023	0.0012	0.0040	T,T,T,T,T,D,D,D,D,D,D,D	D,P,D,P,P,P	D	2.89e-09	6.51	1.44	8.16	0.177
B00GQCR	0	12	57871388	chr12_57871388_G_A	G	A	Mis3	ARHGAP9	c.610C>T	p.Pro204Ser	NM_032496.2	Mis3:NM_001080156.1:c.58C>T:p.Pro20Ser,Mis3:NM_001080157.1:c.610C>T:p.Pro204Ser	0.005245	0.003806	0.02174	0.0027	0.0040	0.0016	0.0010	0.0005	0	0.0023	0.0012	0.0040	T,T,T,T,T,D,D,D,D,D,D,D	D,P,D,P,P,P	D	2.89e-09	6.51	1.44	8.16	0.177
20759	0	12	57871388	chr12_57871388_G_A	G	A	Mis3	ARHGAP9	c.610C>T	p.Pro204Ser	NM_032496.2	Mis3:NM_001080156.1:c.58C>T:p.Pro20Ser,Mis3:NM_001080157.1:c.610C>T:p.Pro204Ser	0.005245	0.003806	0.02174	0.0027	0.0040	0.0016	0.0010	0.0005	0	0.0023	0.0012	0.0040	T,T,T,T,T,D,D,D,D,D,D,D	D,P,D,P,P,P	D	2.89e-09	6.51	1.44	8.16	0.177
21093	0	12	57871388	chr12_57871388_G_A	G	A	Mis3	ARHGAP9	c.610C>T	p.Pro204Ser	NM_032496.2	Mis3:NM_001080156.1:c.58C>T:p.Pro20Ser,Mis3:NM_001080157.1:c.610C>T:p.Pro204Ser	0.005245	0.003806	0.02174	0.0027	0.0040	0.0016	0.0010	0.0005	0	0.0023	0.0012	0.0040	T,T,T,T,T,D,D,D,D,D,D,D	D,P,D,P,P,P	D	2.89e-09	6.51	1.44	8.16	0.177
PMis2-LEB-0864-001	1	12	57871388	chr12_57871388_G_A	G	A	Mis3	ARHGAP9	c.610C>T	p.Pro204Ser	NM_032496.2	Mis3:NM_001080156.1:c.58C>T:p.Pro20Ser,Mis3:NM_001080157.1:c.610C>T:p.Pro204Ser	0.005245	0.003806	0.02174	0.0027	0.0040	0.0016	0.0010	0.0005	0	0.0023	0.0012	0.0040	T,T,T,T,T,D,D,D,D,D,D,D	D,P,D,P,P,P	D	2.89e-09	6.51	1.44	8.16	0.177
ROU-LER-448-001	0	12	57871388	chr12_57871388_G_A	G	A	Mis3	ARHGAP9	c.610C>T	p.Pro204Ser	NM_032496.2	Mis3:NM_001080156.1:c.58C>T:p.Pro20Ser,Mis3:NM_001080157.1:c.610C>T:p.Pro204Ser	0.005245	0.003806	0.02174	0.0027	0.0040	0.0016	0.0010	0.0005	0	0.0023	0.0012	0.0040	T,T,T,T,T,D,D,D,D,D,D,D	D,P,D,P,P,P	D	2.89e-09	6.51	1.44	8.16	0.177
PMis2-GLA-0936-001	1	12	57871388	chr12_57871388_G_A	G	A	Mis3	ARHGAP9	c.610C>T	p.Pro204Ser	NM_032496.2	Mis3:NM_001080156.1:c.58C>T:p.Pro20Ser,Mis3:NM_001080157.1:c.610C>T:p.Pro204Ser	0.005245	0.003806	0.02174	0.0027	0.0040	0.0016	0.0010	0.0005	0	0.0023	0.0012	0.0040	T,T,T,T,T,D,D,D,D,D,D,D	D,P,D,P,P,P	D	2.89e-09	6.51	1.44	8.16	0.177
PMis2-BOC-0828-001	1	12	57871388	chr12_57871388_G_A	G	A	Mis3	ARHGAP9	c.610C>T	p.Pro204Ser	NM_032496.2	Mis3:NM_001080156.1:c.58C>T:p.Pro20Ser,Mis3:NM_001080157.1:c.610C>T:p.Pro204Ser	0.005245	0.003806	0.02174	0.0027	0.0040	0.0016	0.0010	0.0005	0	0.0023	0.0012	0.0040	T,T,T,T,T,D,D,D,D,D,D,D	D,P,D,P,P,P	D	2.89e-09	6.51	1.44	8.16	0.177
PMis2-FOL-0902-001	1	12	57872372	chr12_57872372_C_T	C	T	Mis1	ARHGAP9	c.485G>A	p.Gly162Glu	NM_032496.2	Mis1:NM_001080157.1:c.485G>A:p.Gly162Glu	0.001311	0.0009515	0.005435	0.0004	0.0006	0	0.0006	9.619e-05	0	0	0	0.0006	T,T,T,T,T,T	B,B,P,B,B	N	2.89e-09	6.51	1.44	8.16	0.177
21099	0	12	57872372	chr12_57872372_C_T	C	T	Mis1	ARHGAP9	c.485G>A	p.Gly162Glu	NM_032496.2	Mis1:NM_001080157.1:c.485G>A:p.Gly162Glu	0.001311	0.0009515	0.005435	0.0004	0.0006	0	0.0006	9.619e-05	0	0	0	0.0006	T,T,T,T,T,T	B,B,P,B,B	N	2.89e-09	6.51	1.44	8.16	0.177
24652	0	12	57872372	chr12_57872372_C_T	C	T	Mis1	ARHGAP9	c.485G>A	p.Gly162Glu	NM_032496.2	Mis1:NM_001080157.1:c.485G>A:p.Gly162Glu	0.001311	0.0009515	0.005435	0.0004	0.0006	0	0.0006	9.619e-05	0	0	0	0.0006	T,T,T,T,T,T	B,B,P,B,B	N	2.89e-09	6.51	1.44	8.16	0.177
21794	0	12	57872487	chr12_57872487_T_C	T	C	Mis1	ARHGAP9	c.370A>G	p.Arg124Gly	NM_032496.2	Mis1:NM_001080157.1:c.370A>G:p.Arg124Gly	0.0004371	0.0004757	0	2.475e-05	3.003e-05	0	0	9.643e-05	0	0	0	9.643e-05	T,T,T,T,T,D	B,B,B,B,B	N	2.89e-09	6.51	1.44	8.16	0.177
B00G7JH	0	12	57872537	chr12_57872537_G_A	G	A	Mis2	ARHGAP9	c.320C>T	p.Pro107Leu	NM_032496.2	Mis2:NM_001080157.1:c.320C>T:p.Pro107Leu	0.0004371	0.0004757	0	0.0002	0.0003	0.0002	0.0006	0	0	0	0.0002	0.0006	D,D,D,D,D,D	P,P,P,P,P	N	2.89e-09	6.51	1.44	8.16	0.177
20453	0	12	57872892	chr12_57872892_G_A	G	A	PTV	ARHGAP9	c.298C>T	p.Gln100*	NM_032496.2	PTV:NM_001080157.1:c.298C>T:p.Gln100*	0.0004371	0.0004757	0	4.944e-05	8.996e-05	0	0	0	0	0	0	8.996e-05			A	2.89e-09	6.51	1.44	8.16	0.177
22898	0	12	57872955	chr12_57872955_G_A	G	A	Mis3	ARHGAP9	c.235C>T	p.Pro79Ser	NM_032496.2	Mis3:NM_001080157.1:c.235C>T:p.Pro79Ser	0.0004371	0.0004757	0	NA	NA	NA	NA	NA	NA	NA	NA	NA	D,D,D,D,D	D,D,D,D,D	D	2.89e-09	6.51	1.44	8.16	0.177

## Sheet: ERI3
Sample	Status	Chr	Position	ID	Ref	Alt	Type	Gene	BaseChange	AAChange	Transcript	OtherTranscript	MAF	MAFControls	MAFCases	ExAC_ALL_AF	ExAC_NFE_AF	ExAC_SAS_AF	ExAC_AMR_AF	ExAC_AFR_AF	ExAC_EAS_AF	ExAC_OTH_AF	ExAC_FIN_AF	ExAC_maxPOP	SIFT	Polyphen2_HDIV	Mutation_taster	pLI score	gTEX_Mean_all	gTEX_mean_Brain	gTEX_mean_other	gTEX_Diff_Exp_brain/other
PMD-OUI-0833-001	1	1	44804955	chr1_44804955_T_C	T	C	MD	ERI3	c.251A>G	p.Gln84Arg	NM_024066.2	MD:NM_001301698.1:c.17A>G:p.Gln6Arg,MD:NM_001301699.1:c.17A>G:p.Gln6Arg,MD:NM_001301700.1:c.17A>G:p.Gln6Arg	0.0004417	0	0.005435	NA	NA	NA	NA	NA	NA	NA	NA	NA	D,D	B,B,B	D	0.129756	17.74	25.28	15.29	1.653
PMD-SOU-0725-001	1	1	44820629	chr1_44820629_G_A	G	A	SD	ERI3	c.70C>T	p.Pro24Ser	NM_024066.2		0.0004371	0	0.005435	0.0006	0.0010	0	0	0.0003	0	0	0	0.0010	D,T,T,D	P,P	D	0.129756	17.74	25.28	15.29	1.653
PMD-NOT-0941-001	1	1	44820667	chr1_44820667_C_G	C	G	SD	ERI3	c.32G>C	p.Gly11Ala	NM_024066.2		0.0004371	0	0.005435	NA	NA	NA	NA	NA	NA	NA	NA	NA	D,D,T,D	D,D	D	0.129756	17.74	25.28	15.29	1.653

## Sheet: FAM19A3
Sample	Status	Chr	Position	ID	Ref	Alt	Type	Gene	BaseChange	AAChange	Transcript	OtherTranscript	MAF	MAFControls	MAFCases	ExAC_ALL_AF	ExAC_NFE_AF	ExAC_SAS_AF	ExAC_AMR_AF	ExAC_AFR_AF	ExAC_EAS_AF	ExAC_OTH_AF	ExAC_FIN_AF	ExAC_maxPOP	SIFT	Polyphen2_HDIV	Mutation_taster	pLI score	gTEX_Mean_all	gTEX_mean_Brain	gTEX_mean_other	gTEX_Diff_Exp_brain/other
PMis2-SOU-0843-001	1	1	113264968	chr1_113264968_C_T	C	T	Mis2	FAM19A3	c.113C>T	p.Thr38Ile	NM_001004440.1	Mis2:NM_182759.2:c.113C>T:p.Thr38Ile	0.001748	0.0009515	0.01087	0.0016	0.0004	0	0.0003	0.0165	0	0.0022	0	0.0165	T,T	B,P	D	0.0271474	0.3	0.55	0.22	2.445
20469	0	1	113264968	chr1_113264968_C_T	C	T	Mis2	FAM19A3	c.113C>T	p.Thr38Ile	NM_001004440.1	Mis2:NM_182759.2:c.113C>T:p.Thr38Ile	0.001748	0.0009515	0.01087	0.0016	0.0004	0	0.0003	0.0165	0	0.0022	0	0.0165	T,T	B,P	D	0.0271474	0.3	0.55	0.22	2.445
PMis2-LEG-0789-001	1	1	113264968	chr1_113264968_C_T	C	T	Mis2	FAM19A3	c.113C>T	p.Thr38Ile	NM_001004440.1	Mis2:NM_182759.2:c.113C>T:p.Thr38Ile	0.001748	0.0009515	0.01087	0.0016	0.0004	0	0.0003	0.0165	0	0.0022	0	0.0165	T,T	B,P	D	0.0271474	0.3	0.55	0.22	2.445
B00FWWI	0	1	113264968	chr1_113264968_C_T	C	T	Mis2	FAM19A3	c.113C>T	p.Thr38Ile	NM_001004440.1	Mis2:NM_182759.2:c.113C>T:p.Thr38Ile	0.001748	0.0009515	0.01087	0.0016	0.0004	0	0.0003	0.0165	0	0.0022	0	0.0165	T,T	B,P	D	0.0271474	0.3	0.55	0.22	2.445
21159	0	1	113266594	chr1_113266594_G_A	G	A	Mis1	FAM19A3	c.293G>A	p.Arg98His	NM_001004440.1		0.0008757	0.0004766	0.005435	0.0014	0.0023	0.0001	0.0005	0.0009	0	0	0.0002	0.0023	D	B	N	0.0271474	0.3	0.55	0.22	2.445
PMis2-LOG-0897-001	1	1	113266594	chr1_113266594_G_A	G	A	Mis1	FAM19A3	c.293G>A	p.Arg98His	NM_001004440.1		0.0008757	0.0004766	0.005435	0.0014	0.0023	0.0001	0.0005	0.0009	0	0	0.0002	0.0023	D	B	N	0.0271474	0.3	0.55	0.22	2.445
PMis2-FLA-0827-001	1	1	113266636	chr1_113266636_C_T	C	T	Mis2	FAM19A3	c.335C>T	p.Pro112Leu	NM_001004440.1	SYNONYMOUS:NM_182759.2:c.267C>T:p.Ala89Ala	0.0004371	0	0.005435	NA	NA	NA	NA	NA	NA	NA	NA	NA	D	B	D	0.0271474	0.3	0.55	0.22	2.445
B00G72W	0	1	113266716	chr1_113266716_C_T	C	T	Mis3	FAM19A3	c.415C>T	p.Arg139Trp	NM_001004440.1	Mis3:NM_182759.2:c.347C>T:p.Ser116Leu	0.0004425	0.0004822	0	0.0002	0.0002	0	9.24e-05	0.0004	0.0001	0	0	0.0004	D,D	D,D	D,D	0.0271474	0.3	0.55	0.22	2.445
PMis2-BOR-0800-001	1	1	113269294	chr1_113269294_C_T	C	T	Mis1	FAM19A3	c.502C>T	p.Leu168Phe	NM_001004440.1		0.0004371	0	0.005435	0.0014	0.0012	0	0	0	0	0.0022	0.0125	0.0125	D	B	N	0.0271474	0.3	0.55	0.22	2.445

## Sheet: TCF7L1
Sample	Status	Chr	Position	ID	Ref	Alt	Type	Gene	BaseChange	AAChange	Transcript	OtherTranscript	MAF	MAFControls	MAFCases	ExAC_ALL_AF	ExAC_NFE_AF	ExAC_SAS_AF	ExAC_AMR_AF	ExAC_AFR_AF	ExAC_EAS_AF	ExAC_OTH_AF	ExAC_FIN_AF	ExAC_maxPOP	SIFT	Polyphen2_HDIV	Mutation_taster	pLI score	gTEX_Mean_all	gTEX_mean_Brain	gTEX_mean_other	gTEX_Diff_Exp_brain/other
PMis2-LEN-0938-001	1	2	85360919	chr2_85360919_C_A	C	A	Mis1	TCF7L1	c.112C>A	p.Leu38Met	NM_031283.2		0.0004371	0	0.005435	0.0005	0.0011	0	0	0	0	0	0	0.0011	T	B	D	0.753752	8.14	2.08	10.11	0.206
PMis2-BON-0786-001	1	2	85360997	chr2_85360997_G_C	G	C	Mis3	TCF7L1	c.190G>C	p.Glu64Gln	NM_031283.2		0.0004374	0	0.005435	NA	NA	NA	NA	NA	NA	NA	NA	NA	D	D	D	0.753752	8.14	2.08	10.11	0.206
PMis2-VIL-0872-001	1	2	85361512	chr2_85361512_TC_T	TC	T	PTV	TCF7L1	c.383delC	p.Pro128fs	NM_031283.2		0.0004371	0	0.005435	NA	NA	NA	NA	NA	NA	NA	NA	NA				0.753752	8.14	2.08	10.11	0.206
21930	0	2	85531044	chr2_85531044_G_A	G	A	Mis3	TCF7L1	c.685G>A	p.Glu229Lys	NM_031283.2		0.0008741	0.0009515	0	NA	NA	NA	NA	NA	NA	NA	NA	NA	D	D	D	0.753752	8.14	2.08	10.11	0.206
21783	0	2	85531044	chr2_85531044_G_A	G	A	Mis3	TCF7L1	c.685G>A	p.Glu229Lys	NM_031283.2		0.0008741	0.0009515	0	NA	NA	NA	NA	NA	NA	NA	NA	NA	D	D	D	0.753752	8.14	2.08	10.11	0.206
B00G74P	0	2	85532411	chr2_85532411_A_G	A	G	Mis2	TCF7L1	c.874A>G	p.Met292Val	NM_031283.2		0.0004371	0.0004757	0	6.601e-05	0.0001	0	8.642e-05	0	0	0	0	0.0001	D	B	D	0.753752	8.14	2.08	10.11	0.206
PMis2-DRO-0939-001	1	2	85536202	chr2_85536202_G_A	G	A	Mis3	TCF7L1	c.1384G>A	p.Glu462Lys	NM_031283.2		0.0004371	0	0.005435	1.67e-05	0	0	0	0	0	0	0.0003	0.0003	D	P	D	0.753752	8.14	2.08	10.11	0.206
PMis2-BOU-0958-001	1	2	85536322	chr2_85536322_C_T	C	T	Mis3	TCF7L1	c.1504C>T	p.Pro502Ser	NM_031283.2		0.0004371	0	0.005435	1.653e-05	1.505e-05	0	8.652e-05	0	0	0	0	8.652e-05	D	P	D	0.753752	8.14	2.08	10.11	0.206
ROU-LEB-171-007	0	2	85536508	chr2_85536508_G_A	G	A	Mis1	TCF7L1	c.1690G>A	p.Ala564Thr	NM_031283.2		0.0004371	0.0004757	0	0.0002	1.619e-05	8.256e-05	0.0003	0.0018	0	0.0013	0	0.0018	T	B	D	0.753752	8.14	2.08	10.11	0.206

## Sheet: BOC
Sample	Status	Chr	Position	ID	Ref	Alt	Type	Gene	BaseChange	AAChange	Transcript	OtherTranscript	MAF	MAFControls	MAFCases	ExAC_ALL_AF	ExAC_NFE_AF	ExAC_SAS_AF	ExAC_AMR_AF	ExAC_AFR_AF	ExAC_EAS_AF	ExAC_OTH_AF	ExAC_FIN_AF	ExAC_maxPOP	SIFT	Polyphen2_HDIV	Mutation_taster	pLI score	gTEX_Mean_all	gTEX_mean_Brain	gTEX_mean_other	gTEX_Diff_Exp_brain/other
21101	0	3	112969725	chr3_112969725_C_A	C	A	Mis1	BOC	c.421C>A	p.His141Asn	NM_001301867.1		0.0004371	0.0004757	0	0.0130	0.0003	8.804e-05	0.0069	0.1318	0	0.0076	0	0.1318	D,D	B	N	0.00472749	7.06	1.41	8.89	0.159
22172	0	3	112987262	chr3_112987262_G_A	G	A	Mis3	BOC	c.493G>A	p.Val165Ile	NM_001301861.1	Mis3:NM_033254.3:c.493G>A:p.Val165Ile	0.0004371	0.0004757	0	0.0001	4.63e-05	0	0.0004	0.0010	0	0	0	0.0010	T,D,T,T	P,P	D	0.00472749	7.06	1.41	8.89	0.159
B00GG64	0	3	112987271	chr3_112987271_G_A	G	A	Mis2	BOC	c.502G>A	p.Glu168Lys	NM_001301861.1	Mis2:NM_033254.3:c.502G>A:p.Glu168Lys	0.0004371	0.0004757	0	NA	NA	NA	NA	NA	NA	NA	NA	NA	T,D,T,T	B,B	D	0.00472749	7.06	1.41	8.89	0.159
B00FWWL	0	3	112991434	chr3_112991434_G_A	G	A	Mis2	BOC	c.845G>A	p.Ser282Asn	NM_001301861.1	Mis2:NM_033254.3:c.845G>A:p.Ser282Asn	0.0004371	0.0004757	0	8.238e-06	0	0	0	0	0	0.0011	0	0.0011	T,T,T	P,P	D	0.00472749	7.06	1.41	8.89	0.159
PMis2-LEG-0777-001	1	3	112991493	chr3_112991493_G_A	G	A	Mis1	BOC	c.904G>A	p.Asp302Asn	NM_001301861.1	Mis1:NM_033254.3:c.904G>A:p.Asp302Asn	0.003059	0.002379	0.01087	0.0006	0.0008	0.0005	0.0011	0.0002	0	0	0.0002	0.0011	T,T,T	B,B	D	0.00472749	7.06	1.41	8.89	0.159
22344	0	3	112991493	chr3_112991493_G_A	G	A	Mis1	BOC	c.904G>A	p.Asp302Asn	NM_001301861.1	Mis1:NM_033254.3:c.904G>A:p.Asp302Asn	0.003059	0.002379	0.01087	0.0006	0.0008	0.0005	0.0011	0.0002	0	0	0.0002	0.0011	T,T,T	B,B	D	0.00472749	7.06	1.41	8.89	0.159
21024	0	3	112991493	chr3_112991493_G_A	G	A	Mis1	BOC	c.904G>A	p.Asp302Asn	NM_001301861.1	Mis1:NM_033254.3:c.904G>A:p.Asp302Asn	0.003059	0.002379	0.01087	0.0006	0.0008	0.0005	0.0011	0.0002	0	0	0.0002	0.0011	T,T,T	B,B	D	0.00472749	7.06	1.41	8.89	0.159
PMis2-BAT-0957-001	1	3	112991493	chr3_112991493_G_A	G	A	Mis1	BOC	c.904G>A	p.Asp302Asn	NM_001301861.1	Mis1:NM_033254.3:c.904G>A:p.Asp302Asn	0.003059	0.002379	0.01087	0.0006	0.0008	0.0005	0.0011	0.0002	0	0	0.0002	0.0011	T,T,T	B,B	D	0.00472749	7.06	1.41	8.89	0.159
B00G73S	0	3	112991493	chr3_112991493_G_A	G	A	Mis1	BOC	c.904G>A	p.Asp302Asn	NM_001301861.1	Mis1:NM_033254.3:c.904G>A:p.Asp302Asn	0.003059	0.002379	0.01087	0.0006	0.0008	0.0005	0.0011	0.0002	0	0	0.0002	0.0011	T,T,T	B,B	D	0.00472749	7.06	1.41	8.89	0.159
B00G7LM	0	3	112991493	chr3_112991493_G_A	G	A	Mis1	BOC	c.904G>A	p.Asp302Asn	NM_001301861.1	Mis1:NM_033254.3:c.904G>A:p.Asp302Asn	0.003059	0.002379	0.01087	0.0006	0.0008	0.0005	0.0011	0.0002	0	0	0.0002	0.0011	T,T,T	B,B	D	0.00472749	7.06	1.41	8.89	0.159
B00G750	0	3	112991493	chr3_112991493_G_A	G	A	Mis1	BOC	c.904G>A	p.Asp302Asn	NM_001301861.1	Mis1:NM_033254.3:c.904G>A:p.Asp302Asn	0.003059	0.002379	0.01087	0.0006	0.0008	0.0005	0.0011	0.0002	0	0	0.0002	0.0011	T,T,T	B,B	D	0.00472749	7.06	1.41	8.89	0.159
PMis2-DAN-0906-001	1	3	112991514	chr3_112991514_G_A	G	A	Mis2	BOC	c.925G>A	p.Gly309Arg	NM_001301861.1	Mis2:NM_033254.3:c.925G>A:p.Gly309Arg	0.0004371	0	0.005435	0.0005	0.0003	6.069e-05	0	9.66e-05	0.0039	0.0034	0	0.0039	T,T,T	D,D	D	0.00472749	7.06	1.41	8.89	0.159
B00GG8E	0	3	112991918	chr3_112991918_C_T	C	T	Mis3	BOC	c.964C>T	p.Pro322Ser	NM_001301861.1	Mis3:NM_033254.3:c.964C>T:p.Pro322Ser	0.0004374	0.0004762	0	NA	NA	NA	NA	NA	NA	NA	NA	NA	D,D,D	P,P	D	0.00472749	7.06	1.41	8.89	0.159
PMis2-SOU-0725-001	1	3	112991985	chr3_112991985_G_A	G	A	Mis3	BOC	c.1031G>A	p.Cys344Tyr	NM_001301861.1	Mis3:NM_033254.3:c.1031G>A:p.Cys344Tyr	0.001748	0.0004757	0.0163	0.0007	0.0010	0.0002	0.0003	0.0005	0	0.0011	0	0.0011	D,D,D	D,D	D	0.00472749	7.06	1.41	8.89	0.159
PMis2-LEG-0789-001	1	3	112991985	chr3_112991985_G_A	G	A	Mis3	BOC	c.1031G>A	p.Cys344Tyr	NM_001301861.1	Mis3:NM_033254.3:c.1031G>A:p.Cys344Tyr	0.001748	0.0004757	0.0163	0.0007	0.0010	0.0002	0.0003	0.0005	0	0.0011	0	0.0011	D,D,D	D,D	D	0.00472749	7.06	1.41	8.89	0.159
20214	0	3	112991985	chr3_112991985_G_A	G	A	Mis3	BOC	c.1031G>A	p.Cys344Tyr	NM_001301861.1	Mis3:NM_033254.3:c.1031G>A:p.Cys344Tyr	0.001748	0.0004757	0.0163	0.0007	0.0010	0.0002	0.0003	0.0005	0	0.0011	0	0.0011	D,D,D	D,D	D	0.00472749	7.06	1.41	8.89	0.159
PMis2-LAF-0738-001	1	3	112991985	chr3_112991985_G_A	G	A	Mis3	BOC	c.1031G>A	p.Cys344Tyr	NM_001301861.1	Mis3:NM_033254.3:c.1031G>A:p.Cys344Tyr	0.001748	0.0004757	0.0163	0.0007	0.0010	0.0002	0.0003	0.0005	0	0.0011	0	0.0011	D,D,D	D,D	D	0.00472749	7.06	1.41	8.89	0.159
23064	0	3	112991994	chr3_112991994_G_A	G	A	Mis1	BOC	c.1040G>A	p.Arg347His	NM_001301861.1	Mis1:NM_033254.3:c.1040G>A:p.Arg347His	0.0004371	0.0004757	0	NA	NA	NA	NA	NA	NA	NA	NA	NA	T,T,T	B,B	D	0.00472749	7.06	1.41	8.89	0.159
22462	0	3	112992062	chr3_112992062_C_T	C	T	Mis3	BOC	c.1108C>T	p.Arg370Trp	NM_001301861.1	Mis3:NM_033254.3:c.1108C>T:p.Arg370Trp	0.0004371	0.0004757	0	3.363e-05	4.595e-05	0	8.754e-05	0	0	0	0	8.754e-05	D,D,D	D,D	D	0.00472749	7.06	1.41	8.89	0.159
21490	0	3	112992072	chr3_112992072_G_A	G	A	Mis1	BOC	c.1118G>A	p.Arg373His	NM_001301861.1	Mis1:NM_033254.3:c.1118G>A:p.Arg373His	0.0008741	0.0009515	0	4.233e-05	4.63e-05	0	0	0.0001	0.0001	0	0	0.0001	T,T,T	B,B	D	0.00472749	7.06	1.41	8.89	0.159
23357	0	3	112992072	chr3_112992072_G_A	G	A	Mis1	BOC	c.1118G>A	p.Arg373His	NM_001301861.1	Mis1:NM_033254.3:c.1118G>A:p.Arg373His	0.0008741	0.0009515	0	4.233e-05	4.63e-05	0	0	0.0001	0.0001	0	0	0.0001	T,T,T	B,B	D	0.00472749	7.06	1.41	8.89	0.159
B00FWX9	0	3	112992140	chr3_112992140_G_C	G	C	Mis1	BOC	c.1186G>C	p.Glu396Gln	NM_001301861.1	Mis1:NM_033254.3:c.1186G>C:p.Glu396Gln	0.001311	0.0009515	0.005435	0.0004	0.0007	0	0.0005	0.0004	0	0	0	0.0007	T,T,T	B,B	D	0.00472749	7.06	1.41	8.89	0.159
B00GG6E	0	3	112992140	chr3_112992140_G_C	G	C	Mis1	BOC	c.1186G>C	p.Glu396Gln	NM_001301861.1	Mis1:NM_033254.3:c.1186G>C:p.Glu396Gln	0.001311	0.0009515	0.005435	0.0004	0.0007	0	0.0005	0.0004	0	0	0	0.0007	T,T,T	B,B	D	0.00472749	7.06	1.41	8.89	0.159
PMis2-DEV-0940-001	1	3	112992140	chr3_112992140_G_C	G	C	Mis1	BOC	c.1186G>C	p.Glu396Gln	NM_001301861.1	Mis1:NM_033254.3:c.1186G>C:p.Glu396Gln	0.001311	0.0009515	0.005435	0.0004	0.0007	0	0.0005	0.0004	0	0	0	0.0007	T,T,T	B,B	D	0.00472749	7.06	1.41	8.89	0.159
22319	0	3	112993492	chr3_112993492_G_A	G	A	Mis1	BOC	c.1505G>A	p.Arg502Gln	NM_001301861.1	Mis1:NM_033254.3:c.1505G>A:p.Arg502Gln	0.0004382	0.0004766	0	0.0001	.	.	.	.	.	.	.	0.0001	T,T,T	B,B	D	0.00472749	7.06	1.41	8.89	0.159
22357	0	3	112993501	chr3_112993501_T_C	T	C	Mis3	BOC	c.1514T>C	p.Ile505Thr	NM_001301861.1	Mis3:NM_033254.3:c.1514T>C:p.Ile505Thr	0.0004386	0.0004771	0	NA	NA	NA	NA	NA	NA	NA	NA	NA	D,D,D	P,P	D	0.00472749	7.06	1.41	8.89	0.159
B00FWYX	0	3	112997066	chr3_112997066_C_T	C	T	Mis2	BOC	c.1667C>T	p.Ala556Val	NM_001301861.1	Mis2:NM_033254.3:c.1664C>T:p.Ala555Val	0.0004371	0.0004757	0	1.648e-05	2.998e-05	0	0	0	0	0	0	2.998e-05	T,T,T	D,D	D	0.00472749	7.06	1.41	8.89	0.159
PMis2-DES-0732-001	1	3	112998721	chr3_112998721_G_A	G	A	Mis2	BOC	c.2074G>A	p.Glu692Lys	NM_001301861.1	Mis2:NM_033254.3:c.2071G>A:p.Glu691Lys	0.0004371	0	0.005435	5.808e-05	6.021e-05	0	0.0003	0	0	0	0	0.0003	T,T,T	P,P,B	D	0.00472749	7.06	1.41	8.89	0.159
20625	0	3	112999432	chr3_112999432_C_T	C	T	Mis3	BOC	c.2233C>T	p.Pro745Ser	NM_001301861.1	Mis3:NM_033254.3:c.2230C>T:p.Pro744Ser	0.0004371	0.0004757	0	NA	NA	NA	NA	NA	NA	NA	NA	NA	D,D,D	D,D,D	D	0.00472749	7.06	1.41	8.89	0.159
B00G7KK	0	3	112999880	chr3_112999880_G_T	G	T	Mis3	BOC	c.2314G>T	p.Asp772Tyr	NM_001301861.1	Mis3:NM_033254.3:c.2311G>T:p.Asp771Tyr	0.0004371	0.0004757	0	NA	NA	NA	NA	NA	NA	NA	NA	NA	D,D,D	D,D,D	D	0.00472749	7.06	1.41	8.89	0.159
B00G7L6	0	3	112999967	chr3_112999967_G_A	G	A	Mis3	BOC	c.2401G>A	p.Glu801Lys	NM_001301861.1	Mis3:NM_033254.3:c.2398G>A:p.Glu800Lys	0.0004371	0.0004757	0	8.243e-06	1.499e-05	0	0	0	0	0	0	1.499e-05	D,D,D	D,D,D	D	0.00472749	7.06	1.41	8.89	0.159
22260	0	3	113002396	chr3_113002396_T_C	T	C	Mis3	BOC	c.2573T>C	p.Ile858Thr	NM_001301861.1	Mis3:NM_033254.3:c.2570T>C:p.Ile857Thr	0.0004371	0.0004757	0	NA	NA	NA	NA	NA	NA	NA	NA	NA	D,D,D	D,P,P	D	0.00472749	7.06	1.41	8.89	0.159
21101	0	3	113002475	chr3_113002475_G_C	G	C	Mis2	BOC	c.2652G>C	p.Lys884Asn	NM_001301861.1	Mis2:NM_033254.3:c.2649G>C:p.Lys883Asn	0.0004371	0.0004757	0	0.0096	0.0002	6.101e-05	0.0053	0.1046	0	0.0055	0	0.1046	T,T,T	D,D,D	D	0.00472749	7.06	1.41	8.89	0.159
PMis2-JOU-0806-001	1	3	113003226	chr3_113003226_T_C	T	C	Mis2	BOC	c.2701T>C	p.Ser901Pro	NM_001301861.1	Mis2:NM_033254.3:c.2698T>C:p.Ser900Pro	0.0004371	0	0.005435	NA	NA	NA	NA	NA	NA	NA	NA	NA	D,D,D	B,B,B	D	0.00472749	7.06	1.41	8.89	0.159
PMis2-COU-0802-001	1	3	113003310	chr3_113003310_C_T	C	T	Mis2	BOC	c.2785C>T	p.Arg929Trp	NM_001301861.1	Mis2:NM_033254.3:c.2782C>T:p.Arg928Trp	0.0004371	0	0.005435	2.473e-05	4.5e-05	0	0	0	0	0	0	4.5e-05	T,T,T	D,D,D	D	0.00472749	7.06	1.41	8.89	0.159
B00G7KT	0	3	113003311	chr3_113003311_G_A	G	A	Mis1	BOC	c.2786G>A	p.Arg929Gln	NM_001301861.1	Mis1:NM_033254.3:c.2783G>A:p.Arg928Gln	0.0004371	0.0004757	0	NA	NA	NA	NA	NA	NA	NA	NA	NA	T,T,T	B,B,B	D	0.00472749	7.06	1.41	8.89	0.159
22813	0	3	113003639	chr3_113003639_C_T	C	T	Mis1	BOC	c.2900C>T	p.Thr967Ile	NM_001301861.1	Mis1:NM_033254.3:c.2897C>T:p.Thr966Ile	0.0004371	0.0004757	0	NA	NA	NA	NA	NA	NA	NA	NA	NA	.,D,D,D	.,B,B,B	N,N	0.00472749	7.06	1.41	8.89	0.159

## Sheet: ACPP
Sample	Status	Chr	Position	ID	Ref	Alt	Type	Gene	BaseChange	AAChange	Transcript	OtherTranscript	MAF	MAFControls	MAFCases	ExAC_ALL_AF	ExAC_NFE_AF	ExAC_SAS_AF	ExAC_AMR_AF	ExAC_AFR_AF	ExAC_EAS_AF	ExAC_OTH_AF	ExAC_FIN_AF	ExAC_maxPOP	SIFT	Polyphen2_HDIV	Mutation_taster	pLI score	gTEX_Mean_all	gTEX_mean_Brain	gTEX_mean_other	gTEX_Diff_Exp_brain/other
PMD-BOH-0803-001	1	3	132047117	chr3_132047117_C_T	C	T	SD	ACPP	c.127C>T	p.Arg43Trp	NM_001134194.1	SD:NM_001099.4:c.127C>T:p.Arg43Trp,SD:NM_001292037.1:c.127C>T:p.Arg43Trp	0.0004371	0	0.005435	8.271e-06	0	0	8.672e-05	0	0	0	0	8.672e-05	D,D,D,D	D,D,D	D	1.76e-07	12.05	0.05	15.95	0.003
20662	0	3	132050522	chr3_132050522_A_G	A	G	MD	ACPP	c.248A>G	p.Glu83Gly	NM_001134194.1	MD:NM_001099.4:c.248A>G:p.Glu83Gly,MD:NM_001292037.1:c.248A>G:p.Glu83Gly	0.0004421	0.0004817	0	0.0001	0.0001	0.0002	0.0002	0	0	0.0011	0	0.0011	D,D,D	P,P,P	N	1.76e-07	12.05	0.05	15.95	0.003
B00GWBA	0	3	132050528	chr3_132050528_T_C	T	C	BD	ACPP	c.254T>C	p.Ile85Thr	NM_001134194.1	BD:NM_001099.4:c.254T>C:p.Ile85Thr,BD:NM_001292037.1:c.254T>C:p.Ile85Thr	0.0004421	0.0004817	0	3.328e-05	6.038e-05	0	0	0	0	0	0	6.038e-05	D,D,T	B,B,B	N	1.76e-07	12.05	0.05	15.95	0.003
PMD-DUC-0858-001	1	3	132056298	chr3_132056298_A_G	A	G	LOF	ACPP	c.457-2A>G		NM_001134194.1	LOF:NM_001099.4:c.457-2A>G:	0.0004371	0	0.005435	8.266e-06	1.502e-05	0	0	0	0	0	0	1.502e-05			D	1.76e-07	12.05	0.05	15.95	0.003
PMD-FLA-0827-001	1	3	132075555	chr3_132075555_C_T	C	T	SD	ACPP	c.994C>T	p.Arg332Trp	NM_001134194.1	SD:NM_001099.4:c.994C>T:p.Arg332Trp,SD:NM_001292037.1:c.895C>T:p.Arg299Trp	0.0004371	0	0.005435	8.238e-06	1.499e-05	0	0	0	0	0	0	1.499e-05	D,D,D	D,D,D	D	1.76e-07	12.05	0.05	15.95	0.003

## Sheet: PLCXD3
Sample	Status	Chr	Position	ID	Ref	Alt	Type	Gene	BaseChange	AAChange	Transcript	OtherTranscript	MAF	MAFControls	MAFCases	ExAC_ALL_AF	ExAC_NFE_AF	ExAC_SAS_AF	ExAC_AMR_AF	ExAC_AFR_AF	ExAC_EAS_AF	ExAC_OTH_AF	ExAC_FIN_AF	ExAC_maxPOP	SIFT	Polyphen2_HDIV	Mutation_taster	pLI score	gTEX_Mean_all	gTEX_mean_Brain	gTEX_mean_other	gTEX_Diff_Exp_brain/other
22167	0	5	41313783	chr5_41313783_C_T	C	T	Mis2	PLCXD3	c.902G>A	p.Gly301Asp	NM_001005473.2		0.0004371	0.0004757	0	0.0001	0.0001	0	0	0.0004	0	0.0011	0	0.0011	T,T	D	D	0.0484887	2.75	4.08	2.32	1.759
B00GG5P	0	5	41313840	chr5_41313840_G_A	G	A	Mis2	PLCXD3	c.845C>T	p.Thr282Met	NM_001005473.2		0.0004371	0.0004757	0	0.0002	0.0003	0	0	0	0.0001	0	0	0.0003	T,T	D	D	0.0484887	2.75	4.08	2.32	1.759
PMis2-DEI-0883-001	1	5	41313844	chr5_41313844_G_A	G	A	Mis3	PLCXD3	c.841C>T	p.Arg281Cys	NM_001005473.2		0.0004371	0	0.005435	2.551e-05	0	0.0001	0	0	0.0001	0	0	0.0001	D,D	D	D	0.0484887	2.75	4.08	2.32	1.759
PMis2-FAL-0837-001	1	5	41382576	chr5_41382576_G_C	G	C	Mis3	PLCXD3	c.164C>G	p.Pro55Arg	NM_001005473.2		0.0008741	0	0.01087	5.941e-05	1.538e-05	0.0003	0	0	0	0.0011	0	0.0011	D,D	D	D	0.0484887	2.75	4.08	2.32	1.759
PMis2-DAN-0906-001	1	5	41382576	chr5_41382576_G_C	G	C	Mis3	PLCXD3	c.164C>G	p.Pro55Arg	NM_001005473.2		0.0008741	0	0.01087	5.941e-05	1.538e-05	0.0003	0	0	0	0.0011	0	0.0011	D,D	D	D	0.0484887	2.75	4.08	2.32	1.759

## Sheet: NDUFAF2
Sample	Status	Chr	Position	ID	Ref	Alt	Type	Gene	BaseChange	AAChange	Transcript	OtherTranscript	MAF	MAFControls	MAFCases	ExAC_ALL_AF	ExAC_NFE_AF	ExAC_SAS_AF	ExAC_AMR_AF	ExAC_AFR_AF	ExAC_EAS_AF	ExAC_OTH_AF	ExAC_FIN_AF	ExAC_maxPOP	SIFT	Polyphen2_HDIV	Mutation_taster	pLI score	gTEX_Mean_all	gTEX_mean_Brain	gTEX_mean_other	gTEX_Diff_Exp_brain/other
PMD-NOT-0941-001	1	5	60241171	chr5_60241171_A_G	A	G	Mis3	NDUFAF2	c.89A>G	p.Asn30Ser	NM_174889.4		0.0004371	0	0.005435	NA	NA	NA	NA	NA	NA	NA	NA	NA	D,D,.	D,.	D,D	3.86e-07	11.7	10.65	12.04	0.884
B00GG7S	0	5	60448573	chr5_60448573_A_G	A	G	Mis3	NDUFAF2	c.301A>G	p.Lys101Glu	NM_174889.4		0.0004437	0.0004836	0	2.268e-05	4.818e-05	0	0	0	0	0	0	4.818e-05	D	D	D	3.86e-07	11.7	10.65	12.04	0.884
PMD-OUI-0833-001	1	5	60448723	chr5_60448723_G_A	G	A	Mis3	NDUFAF2	c.451G>A	p.Gly151Ser	NM_174889.4		0.001748	0.0004757	0.0163	0.0053	0.0070	0.0007	0.0008	0.0003	0	0.0061	0.0215	0.0215	D	D	D	3.86e-07	11.7	10.65	12.04	0.884
PMD-BUQ-0873-001	1	5	60448723	chr5_60448723_G_A	G	A	Mis3	NDUFAF2	c.451G>A	p.Gly151Ser	NM_174889.4		0.001748	0.0004757	0.0163	0.0053	0.0070	0.0007	0.0008	0.0003	0	0.0061	0.0215	0.0215	D	D	D	3.86e-07	11.7	10.65	12.04	0.884
PMD-VIA-0708-001	1	5	60448723	chr5_60448723_G_A	G	A	Mis3	NDUFAF2	c.451G>A	p.Gly151Ser	NM_174889.4		0.001748	0.0004757	0.0163	0.0053	0.0070	0.0007	0.0008	0.0003	0	0.0061	0.0215	0.0215	D	D	D	3.86e-07	11.7	10.65	12.04	0.884
B00FX00	0	5	60448723	chr5_60448723_G_A	G	A	Mis3	NDUFAF2	c.451G>A	p.Gly151Ser	NM_174889.4		0.001748	0.0004757	0.0163	0.0053	0.0070	0.0007	0.0008	0.0003	0	0.0061	0.0215	0.0215	D	D	D	3.86e-07	11.7	10.65	12.04	0.884

[truncated: 3 more sheets: VPS52, ABCC10, CCDC171]
