# Supplementary material for: Identification of potential genetic risk factors for bipolar disorder by whole-exome sequencing
Source: Transl Psychiatry. 2018 Dec 5;8:268. doi: 10.1038/s41398-018-0291-7 (PMC6281607; doi:10.1038/s41398-018-0291-7)
Supplement: Supplementary file 4 — Supplementary table 2 [file 41398_2018_291_MOESM4_ESM.xlsx]

## Sheet: Feuil1
GeneNameFisher	Pathogroup	ncarriers.cases	ncases	ncarriers.controls	ncontrols	OR	CIinf	CIsup	p.value
ABCC10	PTV + Mis3 + Mis2 + Mis1	15	92	64	1051	3.00009	1.51479	5.63601	0.000922834
ABCC10	Mis3 + Mis2 + Mis1	13	92	60	1051	2.71	1.31	5.27	0.00561
ACPP	PTV+ Mis3	3	92	0	1051	Inf	4.78492	Inf	0.000505911
ACPP	Mis3	2	92	0	1051	Inf	2.16	Inf	0.00641
ARHGAP9	PTV + Mis3 + Mis2 + Mis1	11	92	36	1051	3.82194	1.68932	8.03556	0.000775409
ARHGAP9	Mis3 + Mis2 + Mis1	11	92	33	1051	4.1806	1.83555	8.87203	0.000419139
BOC	PTV + Mis3 + Mis2 + Mis1	10	92	26	1051	4.79593	1.99262	10.7189	0.000308705
BOC	PTV + Mis3 + Mis2	7	92	13	1051	6.55389	2.1545	18.2356	0.000568467
BOC	Mis3 + Mis2 + Mis1	10	92	26	1051	4.79593	1.99262	10.7189	0.000308705
CCDC171	PTV + Mis3 + Mis2 + Mis1	11	92	31	1051	4.45828	1.94736	9.52891	0.000268196
CCDC171	Mis3 + Mis2 + Mis1	10	92	31	1051	4.00473	1.68992	8.75215	0.000967828
ERI3	PTV + Mis3 + Mis2	3	92	0	1051	Inf	4.78492	Inf	0.000505911
ERI3	PTV + Mis3 + Mis2 + Mis1	3	92	0	1051	Inf	4.78492	Inf	0.000505911
ERI3	Mis3 + Mis2 + Mis1	3	92	0	1051	Inf	4.78492	Inf	0.000505911
FAM19A3	PTV + Mis3 + Mis2 + Mis1	5	92	4	1051	14.9625	3.15663	76.7796	0.000295631
FAM19A3	Mis3 + Mis2 + Mis1	5	92	4	1051	14.9625	3.15663	76.7796	0.000295631
LGR5	PTV + Mis3 + Mis2	10	92	31	1051	4.00473	1.68992	8.75215	0.000967828
LGR5	Mis3 + Mis2	10	92	30	1051	4.14	1.74	9.09	0.000783468
MYO1E	PTV + Mis3 + Mis2	10	92	27	1051	4.61424	1.92392	10.257	0.000395123
MYO1E	Mis3 + Mis2	10	92	27	1051	4.61424	1.92392	10.257	0.000395123
NDUFAF2	PTV + Mis3	4	92	2	1051	23.6603	3.34059	263.932	0.000521544
NDUFAF2	PTV + Mis3 + Mis2	4	92	2	1051	23.6603	3.34059	263.932	0.000521544
NDUFAF2	PTV + Mis3 + Mis2 + Mis1	4	92	2	1051	23.6603	3.34059	263.932	0.000521544
NDUFAF2	Mis3 + Mis2 + Mis1	4	92	2	1051	23.6603	3.34059	263.932	0.000521544
PLCXD3	PTV + Mis3	3	92	0	1051	Inf	4.78492	Inf	0.000505911
PLCXD3	Mis3	3	92	0	1051	Inf	4.78492	Inf	0.000505911
TCF7L1	PTV + Mis3 + Mis2 + Mis1	5	92	4	1051	14.9625	3.15663	76.7796	0.000295631
TCF7L1	PTV + Mis3 + Mis1	4	92	2	1051	23.6603	3.34059	263.932	0.000521544
TCF7L1	Mis3 + Mis2 + Mis1	4	92	4	1051	9.4676	1.8445	44.8591	0.00362226
VPS52	PTV + Mis3	5	92	5	1051	11.9619	2.69753	53.1299	0.000553782
VPS52	Mis3	5	92	5	1051	11.9619	2.69753	53.1299	0.000553782
